# Supplementary material for: Global assessment of C-reactive protein and health-related outcomes: an umbrella review of evidence from observational studies and Mendelian randomization studies
Source: Eur J Epidemiol. 2020 Sep 25;36(1):11–36. doi: 10.1007/s10654-020-00681-w (PMC7847446; doi:10.1007/s10654-020-00681-w)
Supplement: Supplementary file 1 — Supplementary material 1 (XLSX 75 kb) [file 10654_2020_681_MOESM1_ESM.xlsx]

## Sheet: Supplementary tables
	Appendix Table 1: Search algorithms.
	Appendix Table 2: Sensitivity analysis, excluding case-control and cross-sectional studies.
	Appendix Table 3: AMSTAR study quality evaluation of the comparisons in either the strong or the highly suggestive evidence category.
	Appendix Table 4: Health outcome and characteristics of Mendelian Randomization studies.
	Appendix Table 5: Main and sensitivity Mendelian Randomization analyses for those association with a statistically significant primary MR association.

## Sheet: Appendix Table 1
Database	Meta-analyses	Mendelian Randomization studies
PubMed	(crp[All Fields] OR "c-reactive protein"[MeSH Terms] OR ("c-reactive"[All Fields] AND "protein"[All Fields]) OR "c-reactive protein"[All Fields]) AND (systematic review*[Title/Abstract] OR systematic literature review*[Title/Abstract] OR meta-analys*[Title/Abstract])	(crp[All Fields] OR "c-reactive protein"[MeSH Terms] OR ("c-reactive"[All Fields] AND "protein"[All Fields]) OR "c-reactive protein"[All Fields]) AND (Mendelian Randomization Analysis[Title/Abstract] OR Mendelian randomi*[Title/Abstract])
Scopus	( ( crp OR "c-reactive protein" OR ( "c-reactive" AND "protein" ) OR "c-reactive protein" ) AND ( systematic review / OR systematic review OR meta-analysis/ OR meta- analysis ) )
Cochrane database of systematic reviews	crp OR c-reactive protein OR (c-reactive AND protein)

## Sheet: Appendix Table 2
Author, Year	Contrast	Population	Outcome	Meta-analysis metric	N Studies	Study types	N cases/ N population	Random effects (95% CI) *	Random effects P	Largest study (95% CI) †	Prediction interval	I2	Egger’s P ‡	Excess	Significance	Evidence Grade
Original evaluation														O/E	P §
Hong, 2011	High vs Low	Adults ≥40 years	Age-related macular degeneration	OR	11	6 CC; 3 Cross; 1 L; 1 RCT	3232/41690	1.69 (1.28, 2.23)	0.00022	1.24 (0.87, 1.78)	0.78, 3.63	51 (0, 74)	0.004	4/3.56	0.76	Suggestive
Wu P, 2019	High vs Low	Patients receiving allogeneic stem cell transplant	Overall survival	HR	14	1 CC; 13 RC	1275/3216	1.63 (1.34, 1.98)	8.8e-07	0.96 (0.91, 1.13)	0.85, 3.12	77 (59, 85)	0.00037	8/2.64	0.002	Suggestive
Wu P, 2019	High vs Low	Patients receiving allogeneic stem cell transplant	non-relapse mortality	HR	14	1 CC; 13 RC	513/3128	2.06 (1.62, 2.62)	4.4e-09	1.50 (1.24, 1.82)	1.03, 4.12	52 (0, 72)	0.007	8/4.87	0.094	Weak
Wu P, 2019	High vs Low	Patients receiving allogeneic stem cell transplant	acute graft versus host disease (aGVHD)	HR	7	1 CC; 6 RC	104/1133	1.35 (1.07, 1.71)	0.013	1.00 (0.98, 1.01)	0.71, 2.57	77 (40, 87)	0.002	4/2.25	0.222	Weak
Godos J, 2017	High vs Low	Patients who underwent sigmoidoscopy/colonoscopy	Advanced adenoma	OR	4	2 CC; 2 NCC	1092/2330	1.59 (1.09, 2.32)	0.016	1.10 (0.76, 1.59)	0.41, 6.14	44 (0, 80)	0.431	2/0.39	0.05	Weak
Shen H, 2016	High vs Low	Peritoneal dialysis	All-cause mortality	HR	15	2 CC; 8 PC; 5 RC	619/3333	1.04 (1.02, 1.06)	0.0003	1.02 (1.01, 1.03)	0.98, 1.10	80 (67, 87)	0.00015	11/0.76	6e-12	Weak
Godos J, 2017	High vs Low	Patients who underwent sigmoidoscopy/colonoscopy	Colorectal adenoma (total)	OR	12	8 CC; 1 Cross; 3 NCC	3350/8308	1.23 (0.98, 1.54)	0.077	1.10 (0.76, 1.59)	0.61, 2.46	54 (0, 75)	0.322	3/1.23	0.12	NS
Zhang, 2016	High vs Low	General population	Colorectal adenoma	RR	11	8 CC; 2 NCC; 1 PC; 1 RCT	6303/14925	1.11 (0.89, 1.38)	0.347	1.32 (1.45, 0.57)	0.58, 2.13	64 (2, 80)	0.574	4/6.52	NP	NS
Chan H, 2016	High vs Low	Children with HSP	HSP nephritis	OR	5	5 CC	380/955	1.33 (0.78, 2.28)	0.298	1.20 (0.78, 1.83)	0.26, 6.91	56 (0, 82)	0.907	1/0.52	0.42	NS
Godos J, 2017	High vs Low	Patients who underwent sigmoidoscopy/colonoscopy	Non-advanced adenoma	OR	5	4 CC; 1 NCC	536/1625	1.06 (0.57, 1.98)	0.843	0.77 (0.46, 1.29)	0.12, 9.44	77 (20, 89)	0.972	3/1.13	0.08	NS
Sensitivity analysis, excluding case-control and crossectional studies
Hong, 2011	High vs Low	Adults ≥40 years	Age-related macular degeneration	OR	2	1 L; 1 RCT	Not enough studies for re-evaluation
Wu P, 2019	High vs Low	Patients receiving allogeneic stem cell transplant	Overall survival	HR	13	13 RC	1275/3116	1.62 (1.33, 1.97)	2.2e-06	0.96 (0.91, 1.13)	0.84, 3.12	78 (61, 86)	0.00061	8/1.64	4.6e-05	Suggestive
Wu P, 2019	High vs Low	Patients receiving allogeneic stem cell transplant	non-relapse mortality	HR	13	13 RC	513/3028	2.18 (1.70, 2.79)	7.1e-10	1.50 (1.24, 1.82)	1.10, 4.33	50 (0, 72)	0.001	8/3.87	0.028	Weak
Wu P, 2019	High vs Low	Patients receiving allogeneic stem cell transplant	acute graft versus host disease (aGVHD)	HR	6	6 RC	104/1033	1.70 (1.16, 2.50)	0.007	1.12 (0.95, 1.30)	0.54, 5.35	69 (0, 85)	0.015	4/1.29	0.022	Weak
Godos J, 2017	High vs Low	Patients who underwent sigmoidoscopy/colonoscopy	Advanced adenoma	OR	2	2 NCC	Not enough studies for re-evaluation
Shen H, 2016	High vs Low	Peritoneal dialysis	All-cause mortality	HR	13	8 PC; 5 RC	573/2701	1.06 (1.03, 1.09)	2.8e-05	1.02 (1.01, 1.03)	0.98, 1.14	69 (38, 81)	5.1e-07	11/0.66	3.8e-13	Weak
Godos J, 2017	High vs Low	Patients who underwent sigmoidoscopy/colonoscopy	Colorectal adenoma (total)	OR	3	3 NCC	1248/2670	0.81 (0.54, 1.21)	0.294	1.10 (0.76, 1.59)	0.01, 48.99	49 (0, 84)	0.461	0/0.37	NP	NS
Zhang, 2016	High vs Low	General population	Colorectal adenoma	RR	3	1 NCC; 1 PC; 1 RCT	1248/2670	0.80 (0.54, 1.20)	0.291	1.10 (0.76, 1.59)	0.01, 49.10	50 (0, 84)	0.453	0/0.37	NP	NS
Chan H, 2016	High vs Low	Children with HSP	HSP nephritis	OR	0	0	Not enough studies for re-evaluation
Godos J, 2017	High vs Low	Patients who underwent sigmoidoscopy/colonoscopy	Non-advanced adenoma	OR	1	1 NCC	Not enough studies for re-evaluation
Abbreviations: CC, Case-control study; Cross, Crossectional study; HR, Hazard ratio; HSP, Henoch-Schönlein purpura; L, Longitudinal study; NCC, Nester case-control study; NP, Not pertinent; NS, Not significant; OR, Odds ratio; PC, Prospective cohort study; RC, Retrospective cohort study; RCT, post-hoc data from a Randomized controlled trial; RR, Relative risk. * Random-effects refers to summary r…

## Sheet: Appendix Table 3
	AMSTAR items *,‡
Author, Year	1	2	3	4	5	6	7	8	9	10	11	AMSTAR score
ERFC - Kaptoge, 2010†	-	-	-	-	-	-	-	-	-	-	-	-
He, 2010	0	1	0	0	0	1	1	0	1	1	0	5
Hemingway, 2010	0	1	0	0	0	1	0	0	1	1	0	4
Wang, 2013	1	1	1	1	0	1	1	1	1	1	0	8
Zheng, 2013	0	1	1	0	0	1	1	0	1	1	0	6
Wei-Jie, 2015	0	1	0	0	0	1	1	1	1	1	0	6
Maneiro, 2015	1	1	CAN	CAN	CAN	1	1	0	1	1	0	5
Zeng, 2016	0	1	1	CAN	0	1	1	0	1	1	0	6
Leuzzi G, 2017	0	1	1	0	1	1	0	0	1	1	0	5
Li Y, 2017	0	1	1	0	0	1	1	0	1	0	0	5
Kunutsor SK, 2017	1	1	1	0	0	1	1	0	1	1	0	6
* 1, Yes; 2, No; CAN, Cannot answer
† AMSTAR evaluation not applicable for this study because it is a pooled analysis of individual participant data.
‡ AMSTAR items: 1. Was an 'a priori' design provided? The research question and inclusion criteria should be established before the conduct of the review. Note: Need to refer to a protocol, ethics approval, or pre-determined/a priori published research objectives to score a “yes.” 2. Was there duplicate study selection and data extraction? There should be at least two independent data extractors …

## Sheet: Appendix Table 4
Reference	PMID	Phenotype	N cases	Total N	Instrument selection approach	Population ancestry	SNP exclusion criteria	Cohort(s)	SNPs used in the instrument	% variance explained	Metric	Level of exposure	Causal effect estimate *	P-value‡	MR method	SNPS from CRP gene only
Qin XY, 2018	30381605	Abdominal aortic aneurysm	155	465	SNPs in CRP gene	Chinese	r2 = 0.962	Chinese population from Fangshan District in Beijing	rs1205, rs1800947, rs1417938	NR	OR	Per allele effect	0.196 (0.605, 2.364)	0.606	1SMR, IPD, IV regression	Yes
Wium-Andersen, 2014	24246360	All-cause mortality	4778	78809	SNPs in CRP gene, 4 that capture most variation	White Danish	NR	Copenhagen General Population Study, Copenhagen City Heart Study	rs3091244, rs1130864, rs1205, rs3093077	NR	OR	Per doubling of CRP	1.08 (0.86, 1.34)	NR	1SMR, IPD, IV regression	Yes
Zacho J, 2010	20423919	All-cause mortality	3079	6199	SNPs in CRP gene	White Danish	NR	Copenhagen City Heart Study	rs3091244, rs1130864, rs1205, rs3093077	NR	HR	Per doubling of CRP	0.94 (0.64, 1.39)	NR	1SMR, IPD, GLSR	Yes
Ligthart S, 2018	30388399	Alzheimer's disease	17008	54162	5*10^-8; 48 lead SNPs from HapMap GWAS and 4 SNPs from 1KG GWAS	European	NR	IGAP	52 SNPs	6.2% in HamPam and 6.5% in 1KG GWAS	OR	Per unit increase in lnCRP	0.511 (0.297, 0.879)	0.015	2SMR, PSD, IVW (sensitivity: WM, penazied WM, MR-Egger)	No
Ligthart S, 2018	30388399	Alzheimer's disease	17008	54162	lead variant at the CRP locus	European	NR	IGAP	rs2794520	0.014	OR	Per unit increase in lnCRP	1.05 (0.877, 1.258)	0.592	2SMR, PSD	No
Larsson S, 2017	29212772	Alzheimer's disease	17008	54162	5*10^-8	European	r2>0.2	International Genomics of Alzheimer’s Project	rs12037222, rs12239046, rs2794520, rs4129267, rs4420065, rs1260326, rs6734238, rs4705952, rs6901250, rs13233571, rs4240624, rs10745954, rs1183910, rs340029, rs10521222, rs2847281, rs1800961	NR	OR	Per 1 SD increase in CRP	1.04 (0.94, 1.17)	0.44	2SMR, PSD, IVW	No
Larsson S, 2017	29212772	Alzheimer's disease	17008	54162	5*10^-8	European	r2>0.2	International Genomics of Alzheimer’s Project	rs12037222, rs12239046, rs2794520, rs4129267, rs4420065, rs1260326, rs6734238, rs4705952, rs6901250, rs13233571, rs4240624, rs10745954, rs1183910, rs340029, rs10521222, rs2847281, rs12721051, rs1800961	NR	OR	Per 1 SD increase in CRP	0.36 (0.33, 0.40)	1.1e-86	2SMR, PSD, IVW	No
Prins P. B, 2016	27327646	Alzheimer's disease	4663	13020	SNPs in CRP gene	European	NR	Based of summary data from five consortia (the Schizophrenia Working Group of the Psychiatric Genomics Consortium, the Autism Spectrum Disorder Working Group of the Psychiatric Genomics Consortium, the GERAD1 Consortium, the International Consortium for Blood Pressure Genome-Wide Association Studies, and the PAGE Consortium)	rs1130864, rs3093077	0.02	OR	Per 1 mg/L increase in lnCRP	1.26 (0.89, 1.78)	0.2	2SMR, PSD, IVW	Yes
Prins P. B, 2016	27327646	Alzheimer's disease	4663	13020	5*10^-8	European	NR	Based of summary data from five consortia (the Schizophrenia Working Group of the Psychiatric Genomics Consortium, the Autism Spectrum Disorder Working Group of the Psychiatric Genomics Consortium, the GERAD1 Consortium, the International Consortium for Blood Pressure Genome-Wide Association Studies, and the PAGE Consortium)	rs10521222, rs10745954, rs12037222, rs12239046, rs1260326, rs1800961, rs2794520, rs340029, rs4129267, rs4420065, rs6734238	0.05	OR	Per 1 mg/L increase in lnCRP	1.26 (0.99, 1.61)	0.06	2SMR, PSD, IVW	No
Prins P. B, 2016	27327646	Amyotrophic lateral sclerosis	4133	12263	SNPs in CRP gene	European	NR	Based of summary data from five consortia (the Schizophrenia Working Group of the Psychiatric Genomics Consortium, the Autism Spectrum Disorder Working Group of the Psychiatric Genomics Consortium, the GERAD1 Consortium, the International Consortium for Blood Pressure Genome-Wide Association Studies, and the PAGE Consortium)	rs1130864, rs1205	0.02	OR	Per 1 mg/L increase in lnCRP	0.79 (0.60, 1.04)	0.09	2SMR, PSD, IVW	Yes
Prins P. B, 2016	27327646	Amyotrophic lateral sclerosis	4133	12263	5*10^-8	European	NR	Based of summary data from five consortia (the Schizophrenia Working Group of the Psychiatric Genomics Consortium, the Autism Spectrum Disorder Working Group of the Psychiatric Genomics Consortium, the GERAD1 Consortium, the International Consortium for Blood Pressure Genome-Wide Association Studies, and the PAGE Consortium)	rs10521222, rs12037222, rs1260326, rs2794520, rs340029, rs4129267, rs4420065, rs6734238	0.05	OR	Per 1 mg/L increase in lnCRP	1.01 (0.79, 1.29)	0.96	2SMR, PSD, IVW	No
Wium-Andersen, 2014	24246360	Any Cancer	12343	78809	SNPs in CRP gene, 4 that capture most variation	White Danish	NR	Copenhagen General Population Study, Copenhagen City Heart Study	rs3091244, rs1130864, rs1205, rs3093077	NR	OR	Per doubling of CRP	0.94 (0.81, 1.08)	NR	1SMR, IPD, IV regression	Yes
Allin KH, 2009	20056955	Any Cancer	8034	46618	SNPs in CRP gene	White Danish	NR	Copenhagen General Population Study, Copenhagen City Heart Study	rs1205, rs1130864, rs3091244, rs3093077	NR	OR	Per doubling of CRP	0.94 (0.81, 1.08)	NR	1SMR, IPD, GLSR	Yes
Heikkila K, 2010	20727736	Any Cancer	1156	13044	2 of 13 SNPs previousely associated with CRP; (F = 39.0) and not associated with age, sex or body mass index	NR (Finnish)	NR	FINRISK 1992, FINRISK 1997, Health 2000	rs1169300, rs2794520	NR	Probit	Per unit increase	0.09 (-0.13, 0.32)	NR	1SMR, IPD, IV probit regression	No
Marott SCW, 2010	20797493	Atrial fibrillation	2111	46876	SNPs in CRP gene	White Danish	1.3% to 1.5%	Copenhagen General Population Study, Copenhagen City Heart Study	rs1205, rs1130864, rs3091244, rs3093077	NR	OR	Per doubling of CRP	0.76 (0.62, 0.93)	NR	1SMR, IPD, GLSR	Yes
Prins P. B, 2016	27327646	Autism	90	1566	SNPs in CRP gene	European	NR	Based of summary data from five consortia (the Schizophrenia Working Group of the Psychiatric Genomics Consortium, the Autism Spectrum Disorder Working Group of the Psychiatric Genomics Consortium, the GERAD1 Consortium, the International Consortium for Blood Pressure Genome-Wide Association Studies, and the PAGE Consortium)	rs1130864, rs1205, rs3093077	0.02	OR	Per 1 mg/L increase in lnCRP	1.02 (0.97, 1.07)	0.38	2SMR, PSD, IVW	Yes
Prins P. B, 2016	27327646	Autism	90	1566	5*10^-8	European	NR	Based of summary data from five consortia (the Schizophrenia Working Group of the Psychiatric Genomics Consortium, the Autism Spectrum Disorder Working Group of the Psychiatric Genomics Consortium, the GERAD1 Consortium, the International Consortium for Blood Pressure Genome-Wide Association Studies, and the PAGE Consortium)	rs10745954, rs12037222, rs1260326, rs13233571, rs2794520, rs4129267, rs4420638, rs6734238, rs6901250	0.05	OR	Per 1 mg/L increase in lnCRP	0.89 (0.70, 1.13)	0.35	2SMR, PSD, IVW	No
Ligthart S, 2018	30388399	Bipolar disorder	7481	16731	5*10^-8; 48 lead SNPs from HapMap GWAS and 4 SNPs from 1KG GWAS	European	NR	PGC	52 SNPs	6.2% in HamPam and 6.5% in 1KG GWAS	OR	Per unit increase in lnCRP	1.161 (0.998, 1.35)	0.054	2SMR, PSD, IVW (sensitivity: WM, penazied WM, MR-Egger)	No
Ligthart S, 2018	30388399	Bipolar disorder	7481	16731	lead variant at the CRP locus	European	NR	PGC	rs2794520	0.014	OR	Per unit increase in lnCRP	1.334 (1.026, 1.734)	0.032	2SMR, PSD	No
Prins P. B, 2016	27327646	Bipolar disorder	7481	16731	SNPs in CRP gene	European	NR	Based of summary data from five consortia (the Schizophrenia Working Group of the Psychiatric Genomics Consortium, the Autism Spectrum Disorder Working Group of the Psychiatric Genomics Consortium, the GERAD1 Consortium, the International Consortium for Blood Pressure Genome-Wide Association Studies, and the PAGE Consortium)	rs1130864, rs1205, rs1800947, rs3093077	0.02	OR	Per 1 mg/L increase in lnCRP	1.17 (0.97, 1.42)	0.11	2SMR, PSD, IVW	Yes
Prins P. B, 2016	27327646	Bipolar disorder	7481	16731	5*10^-8	European	NR	Based of summary data from five consortia (the Schizophrenia Working Group of the Psychiatric Genomics Consortium, the Autism Spectrum Disorder Working Group of the Psychiatric Genomics Consortium, the GERAD1 Consortium, the International Consortium for Blood Pressure Genome-Wide Association Studies, and the PAGE Consortium)	rs10521222, rs10745954, rs1183910, rs12037222, rs12239046, rs1260326, rs13233571, rs1800961, rs2794520, rs2847281, rs340029, rs4129267, rs4420065, rs4420638, rs4705952, rs6734238, rs6901250, rs9987289	0.05	OR	Per 1 mg/L increase in lnCRP	1.21 (1.05, 1.40)	0.007	2SMR, PSD, IVW	No
Wium-Andersen, 2016	26250741	Bipolar disorder (late-onset)	55	78771	SNPs in CRP gene	White Danish	NR	Copenhagen General Population Study, Copenhagen City Heart Study	rs1205, rs1130864, rs3093077, rs3091244	0.02	OR	Per doubling of CRP	4.66 (0.89, 24.3)	0.15	1SMR, IPD, IV regression	Yes
Allin KH, 2009	20056955	Bladder and urinary tract cancer	531	46618	SNPs in CRP gene	White Danish	NR	Copenhagen General Population Study, Copenhagen City Heart Study	rs1205, rs1130864, rs3091244, rs3093077	NR	OR	Per doubling of CRP	0.73 (0.42, 1.25)	NR	1SMR, IPD, GLSR	Yes
Prins P. B, 2016	27327646	BMI (in SD)	NA	123864	SNPs in CRP gene	European	NR	Based of summary data from five consortia (the Schizophrenia Working Group of the Psychiatric Genomics Consortium, the Autism Spectrum Disorder Working Group of the Psychiatric Genomics Consortium, the GERAD1 Consortium, the International Consortium for Blood Pressure Genome-Wide Association Studies, and the PAGE Consortium)	rs1130864, rs1205, rs1800947, rs3093077	0.02	MD	Per 1 mg/L increase in lnCRP	-0.017 (-0.06, 0.02)	0.41	2SMR, PSD, IVW	Yes
Prins P. B, 2016	27327646	BMI (in SD)	NA	123864	5*10^-8	European	NR	Based of summary data from five consortia (the Schizophrenia Working Group of the Psychiatric Genomics Consortium, the Autism Spectrum Disorder Working Group of the Psychiatric Genomics Consortium, the GERAD1 Consortium, the International Consortium for Blood Pressure Genome-Wide Association Studies, and the PAGE Consortium)	rs10521222, rs10745954, rs1183910, rs12037222, rs12239046, rs1260326, rs13233571, rs1800961, rs2794520, rs2847281, rs340029, rs4129267, rs4420065, rs4420638, rs4705952, rs6734238, rs6901250, rs9987289	0.05	MD	Per 1 mg/L increase in lnCRP	-0.005 (-0.03, 0.02)	0.74	2SMR, PSD, IVW	No
Timpson NJ, 2011	20714329	BMI (kg/m2)	NA	21836	SNPs in CRP gene	White Danish	NR	Copenhagen General Population Study	rs3091244	NR	MD	Per doubling of logCRP	-0.24 (-0.58, 0.11)	0.2	1SMR, IPD, Generalized mixed models, generalised methods of moments	Yes
Timpson N, 2005	16325697	BMI (kg/m2)	NA	3206	SNPs in CRP gene (4 haplotypes)	NR (British)	rs2794521 (monomorphic)	British Women’s Heart and Health Study	rs1800947, rs1130864, rs1205	NR	MD	Per doubling of CRP	-0.44 (-1.34, 0.46)	NR	1SMR, IPD, IV regression	Yes
Bochud M, 2009	19584180	BMI (kg/m2), men	NA	2526	top hits of SNPs in CRP and LEPR genes	NR	MAF<1%	Caucasian population-based study, Men only	rs7553007, rs1805096	NR	MD	Per unit increase in log2 CRP	0.14 (-0.90, 1.18)	0.79	1SMR, IPD, IV regression (2SLS)	No
Bochud M, 2009	19584180	BMI (kg/m2), women	NA	2836	top hits of SNPs in CRP and LEPR genes	NR	MAF<1%	Caucasian population-based study, Women only	rs7553007, rs1805096	NR	MD	Per unit increase in log2 CRP	0.97 (0.34, 1.60)	0.002	1SMR, IPD, IV regression (2SLS)	No
Heikkila K, 2010	20727736	Breast cancer	229	13044	2 of 13 SNPs previousely associated with CRP; (F = 39.0) and not associated with age, sex or body mass index	NR (Finnish)	NR	FINRISK 1992, FINRISK 1997, Health 2000	rs1169300, rs2794520	NR	Probit	Per unit increase	0.12 (-0.25, 0.49)	NR	1SMR, IPD, IV probit regression	No
Allin KH, 2009	20056955	Breast cancer	1402	46618	SNPs in CRP gene	White Danish	NR	Copenhagen General Population Study, Copenhagen City Heart Study	rs1205, rs1130864, rs3091244, rs3093077	NR	OR	Per doubling of CRP	1.05 (0.77, 1.43)	NR	1SMR, IPD, GLSR	Yes
Ligthart S, 2018	30388399	CAD	60601	184305	5*10^-8; 48 lead SNPs from HapMap GWAS and 4 SNPs from 1KG GWAS	European	NR	CARDIoGRAMplusC4D	52 SNPs	6.2% in HamPam and 6.5% in 1KG GWAS	OR	Per unit increase in lnCRP	0.958 (0.845, 1.086)	0.506	2SMR, PSD, IVW (sensitivity: WM, penazied WM, MR-Egger)	No
Ligthart S, 2018	30388399	CAD	60601	184305	lead variant at the CRP locus	European	NR	CARDIoGRAMplusC4D	rs2794520	0.014	OR	Per unit increase in lnCRP	1.008 (0.909, 1.118)	0.882	2SMR, PSD	No
Prins P. B, 2016	27327646	CAD	60801	184305	SNPs in CRP gene	European	NR	Based of summary data from five consortia (the Schizophrenia Working Group of the Psychiatric Genomics Consortium, the Autism Spectrum Disorder Working Group of the Psychiatric Genomics Consortium, the GERAD1 Consortium, the International Consortium for Blood Pressure Genome-Wide Association Studies, and the PAGE Consortium)	rs1130864, rs1205, rs1800947, rs3093077	0.02	OR	Per 1 mg/L increase in lnCRP	1.00 (0.93, 1.07)	0.965	2SMR, PSD, IVW	Yes
Prins P. B, 2016	27327646	CAD	60801	184305	5*10^-8	European	NR	Based of summary data from five consortia (the Schizophrenia Working Group of the Psychiatric Genomics Consortium, the Autism Spectrum Disorder Working Group of the Psychiatric Genomics Consortium, the GERAD1 Consortium, the International Consortium for Blood Pressure Genome-Wide Association Studies, and the PAGE Consortium)	15 SNPs	0.05	OR	Per 1 mg/L increase in lnCRP	0.98 (0.91, 1.06)	0.65	2SMR, PSD, IVW	No
Prins P. B, 2016	27327646	CAD	60801	184305	5*10^-8	European	NR	Based of summary data from five consortia (the Schizophrenia Working Group of the Psychiatric Genomics Consortium, the Autism Spectrum Disorder Working Group of the Psychiatric Genomics Consortium, the GERAD1 Consortium, the International Consortium for Blood Pressure Genome-Wide Association Studies, and the PAGE Consortium)	rs10521222, rs10745954, rs1183910, rs12037222, rs12239046, rs1260326, rs13233571, rs1800961, rs2794520, rs2847281, rs340029, rs4129267, rs4420065, rs4420638, rs4705952, rs6734238, rs6901250, rs9987289	0.05	OR	Per 1 mg/L increase in lnCRP	0.88 (0.84, 0.94)	2.4e-05	2SMR, PSD, IVW	No
Kivimäki M, 2008	18714381	Carotid intima-media thickness (mm)	NA	3016	SNPs in CRP gene (4 haplotypes)	NR	NR	Whitehall II Study	rs1130864, rs1205, rs3093077	NR	MD	Per doubling of CRP (mean age of 49.2)	-0.001 (-0.025, 0.023)	0.94	1SMR, IPD, IV regression	Yes
Kivimäki M, 2007	17377152	Carotid intima-media thickness (μm)	NA	1609	SNPs in CRP gene	NR (Finnish)	NR	Cardiovascular Risk in Young Finns Study	rs3091244, rs1800947, rs1130864, rs2794521, rs1205	NR	MD	Per doubling of CRP (in childhood)	-10.35 (-23.92, 3.21)	NR	1SMR, IPD, IV regression	Yes
Prins P. B, 2016	27327646	Celiac disease	4533	15283	SNPs in CRP gene	European	NR	Based of summary data from five consortia (the Schizophrenia Working Group of the Psychiatric Genomics Consortium, the Autism Spectrum Disorder Working Group of the Psychiatric Genomics Consortium, the GERAD1 Consortium, the International Consortium for Blood Pressure Genome-Wide Association Studies, and the PAGE Consortium)	rs1130864, rs1205, rs3093077	0.02	OR	Per 1 mg/L increase in lnCRP	0.96 (0.77, 1.21)	0.75	2SMR, PSD, IVW	Yes
Prins P. B, 2016	27327646	Celiac disease	4533	15283	5*10^-8	European	NR	Based of summary data from five consortia (the Schizophrenia Working Group of the Psychiatric Genomics Consortium, the Autism Spectrum Disorder Working Group of the Psychiatric Genomics Consortium, the GERAD1 Consortium, the International Consortium for Blood Pressure Genome-Wide Association Studies, and the PAGE Consortium)	16 SNPs	0.05	OR	Per 1 mg/L increase in lnCRP	1.05 (0.90 1.23)	0.56	2SMR, PSD, IVW	No
Prins P. B, 2016	27327646	Celiac disease	4533	15283	5*10^-8	European	NR	Based of summary data from five consortia (the Schizophrenia Working Group of the Psychiatric Genomics Consortium, the Autism Spectrum Disorder Working Group of the Psychiatric Genomics Consortium, the GERAD1 Consortium, the International Consortium for Blood Pressure Genome-Wide Association Studies, and the PAGE Consortium)	rs10521222, rs10745954, rs1183910, rs12037222, rs12239046, rs1260326, rs13233571, rs1800961, rs2794520, rs2847281, rs340029, rs4129267, rs4420065, rs4420638, rs4705952, rs6734238, rs6901250, rs9987289	0.05	OR	Per 1 mg/L increase in lnCRP	0.99 (0.85, 1.16)	0.93	2SMR, PSD, IVW	No
CRP CHD Genetics Collaboration, 2011	21325005	CHD	37736	163174	MAF≥0.05; r2≥0.8	Mixed	NR	C Reactive Protein Coronary Heart Disease Genetics Collaboration (44 epidemiological studies)	rs3093077, rs1205, rs1130864, rs1800947	NR	RR	Per 1 SD increase in lnCRP	1.00 (0.90, 1.13)	NR	1SMR, IPD, Bayesian meta-analysis	Yes
Elliott P, 2009	19567438	CHD	28112	128935	5*10^-8; top hit and previously associated with CRP	Mixed	MAF<1%	LEADER, Caerphilly, Whitehall II, HIFMECH, HIMS, WOSCOPS, BWHS, Speedwell, NPHS-II, CHS black, CHS white, Copenhagen city, Copenhagen general, BAS, Rotterdam, Copenhagen IHD, NHS, HPFS, PHS, INTERHEART IA, LOLIPOP E, WTCCC, GerMIFS II, GerMIFS I, PROCARDIS, ISIS, INTERHEART E, LOLIPOP IA	rs7553007, rs1130864, rs1205	NR	OR	Per 20% lower CRP level	1.00 (0.97, 1.02)	NR	1 sample PSD Ratio/Wald type estimator Meta-analysis	Yes
Elliott P, 2009	19567438	CHD	9137	62322	previously associated with CRP	Mixed	MAF<1%	CHS black, CHS white, Copenhagen city, Copenhagen general, BAS, Rotterdam, Copenhagen IHD, NHS, HPFS, PHS	rs1205	NR	OR	Per 20% lower CRP level	1.03 (0.99, 1.07)	NR	1 sample PSD Ratio/Wald type estimator Meta-analysis	Yes
Elliott P, 2009	19567438	CHD	14365	46434	5*10^-8; top hit	Mixed	MAF<1%	INTERHEART IA, LOLIPOP E, WTCCC, GerMIFS II, GerMIFS I, PROCARDIS, ISIS, INTERHEART E, LOLIPOP IA	rs7553007	NR	OR	Per 20% lower CRP level	0.98 (0.94, 1.01)	NR	1 sample PSD Ratio/Wald type estimator Meta-analysis	No
Lawlor D, 2008	18714384	CHD	4610	18637	SNPs in CRP gene	NR	NR	British Women’s Heart and Health Study, Caerphilly study, Speedwell study, Whitehall II study, Health in Men Study	rs1130864	NR	OR	Per doubling of CRP	1.04 (0.61, 1.80)	NR	1SMR, IPD, Ratio/Wald type estimator Meta-analysis (IV estimate)	Yes
Prins P. B, 2016	27327646	Chronic kidney disease	6271	74354	SNPs in CRP gene	European	NR	Based of summary data from five consortia (the Schizophrenia Working Group of the Psychiatric Genomics Consortium, the Autism Spectrum Disorder Working Group of the Psychiatric Genomics Consortium, the GERAD1 Consortium, the International Consortium for Blood Pressure Genome-Wide Association Studies, and the PAGE Consortium)	rs1130864, rs1205, rs1800947, rs3093077	0.02	OR	Per 1 mg/L increase in lnCRP	1.04 (0.88, 1.22)	0.67	2SMR, PSD, IVW	Yes
Prins P. B, 2016	27327646	Chronic kidney disease	6271	74354	5*10^-8	European	NR	Based of summary data from five consortia (the Schizophrenia Working Group of the Psychiatric Genomics Consortium, the Autism Spectrum Disorder Working Group of the Psychiatric Genomics Consortium, the GERAD1 Consortium, the International Consortium for Blood Pressure Genome-Wide Association Studies, and the PAGE Consortium)	rs10521222, rs10745954, rs1183910, rs12037222, rs12239046, rs1260326, rs13233571, rs1800961, rs2794520, rs2847281, rs340029, rs4129267, rs4420065, rs4420638, rs4705952, rs6734238, rs6901250, rs9987289	0.05	OR	Per 1 mg/L increase in lnCRP	0.960 (0.84, 1.09)	0.5	2SMR, PSD, IVW	No
Wang X, 2018	30476131	Colon cancer	19626	42470	5*10^-8; previously associated with CRP	European	if r2>0.2, SNP with larger P value excluded	Genetics and Epidemiology of Colorectal Cancer Consortium (GECCO), the Colorectal Transdisciplinary Study (CORECT)	rs2794520, rs4420638, rs1183910, rs4420065, rs4129267, rs1260326, rs6734238, rs12239046, rs9987289, rs10521222, rs10745954, rs12037222, rs1800961, rs13233571, rs340029, rs4705952, rs2847281, rs6901250, rs1800947	~5%	OR	Per unit increase in lnCRP	1.06 (0.98, 1.15)	0.131	2SMR, IPD, IVW (sensitivity: median, WM, penalized WM, penalized IVW, robust IVW, MR-Egger, penalized MR-Egger, robust MR-Egger, penalized robust MR-Egger)	No
Wang X, 2018	30476131	Colorectal cancer	30480	53324	5*10^-8; previously associated with CRP	European	if r2>0.2, SNP with larger P value excluded	Genetics and Epidemiology of Colorectal Cancer Consortium (GECCO), the Colorectal Transdisciplinary Study (CORECT)	rs2794520, rs4420638, rs1183910, rs4420065, rs4129267, rs1260326, rs6734238, rs12239046, rs9987289, rs10521222, rs10745954, rs12037222, rs1800961, rs13233571, rs340029, rs4705952, rs2847281, rs6901250, rs1800947	~5%	OR	Per unit increase in lnCRP	1.04 (0.97, 1.12)	0.256	2SMR, IPD, IVW (sensitivity: median, WM, penalized WM, penalized IVW, robust IVW, MR-Egger, penalized MR-Egger, robust MR-Egger, penalized robust MR-Egger)	No
Allin KH, 2009	20056955	Colorectal cancer	858	46618	SNPs in CRP gene	White Danish	NR	Copenhagen General Population Study, Copenhagen City Heart Study	rs1205, rs1130864, rs3091244, rs3093077	NR	OR	Per doubling of CRP	1.10 (0.74, 1.64)	NR	1SMR, IPD, GLSR	Yes
Heikkila K, 2010	20727736	Colorectal cancer	116	13044	2 of 13 SNPs previousely associated with CRP; (F = 39.0) and not associated with age, sex or body mass index	NR (Finnish)	NR	FINRISK 1992, FINRISK 1997, Health 2000	rs1169300, rs2794520	NR	Probit	Per unit increase	0.07 (-0.44, 0.58)	NR	1SMR, IPD, IV probit regression	No
Nimptsch K, 2014	25043606	Colorectal cancer	727	1454	tagging SNPs in the CRP gene	NR	r2>0.8 and MAF >5%	EPIC	rs1205, rs1800947, rs1130864, rs2808630, rs3093077	NR	OR	Per doubling of CRP	1.74 (1.06, 2.85)	NR	1SMR, IPD, IV regression (unweighted CRP-score)	Yes
Wium-Andersen, 2014	24246360	COPD	3853	78809	SNPs in CRP gene, 4 that capture most variation	White Danish	NR	Copenhagen General Population Study, Copenhagen City Heart Study	rs3091244, rs1130864, rs1205, rs3093077	NR	OR	Per doubling of CRP	0.87 (0.69, 1.11)	NR	1SMR, IPD, IV regression	Yes
Dahl M, 2010	21059738	COPD	4613	43280	SNPs in CRP gene	White Danish	NR	Copenhagen General Population Study, Copenhagen City Heart Study	rs3091244, rs1130864, rs1205, rs3093077	NR	OR	Per doubling of CRP	1.01 (0.81, 1.26)	NR	1SMR, IPD, GLSR	Yes
Dahl M, 2010	21059738	COPD hospitalisation	2285	40109	SNPs in CRP gene	White Danish	NR	Copenhagen General Population Study, Copenhagen City Heart Study	rs3091244, rs1130864, rs1205, rs3093077	NR	OR	Per doubling of CRP	0.82 (0.59, 1.13)	NR	1SMR, IPD, GLSR	Yes
Prins P. B, 2016	27327646	Crohn's disease	6333	21389	SNPs in CRP gene	European	NR	Based of summary data from five consortia (the Schizophrenia Working Group of the Psychiatric Genomics Consortium, the Autism Spectrum Disorder Working Group of the Psychiatric Genomics Consortium, the GERAD1 Consortium, the International Consortium for Blood Pressure Genome-Wide Association Studies, and the PAGE Consortium)	rs1130864, rs1205, rs1800947, rs3093077	0.02	OR	Per 1 mg/L increase in lnCRP	0.78 (0.65, 0.94)	0.009	2SMR, PSD, IVW	Yes
Prins P. B, 2016	27327646	Crohn's disease	6333	21389	5*10^-8	European	NR	Based of summary data from five consortia (the Schizophrenia Working Group of the Psychiatric Genomics Consortium, the Autism Spectrum Disorder Working Group of the Psychiatric Genomics Consortium, the GERAD1 Consortium, the International Consortium for Blood Pressure Genome-Wide Association Studies, and the PAGE Consortium)	12 SNPs	0.05	OR	Per 1 mg/L increase in lnCRP	0.93 (0.79, 1.08)	0.34	2SMR, PSD, IVW	No
Prins P. B, 2016	27327646	Crohn's disease	6333	21389	5*10^-8	European	NR	Based of summary data from five consortia (the Schizophrenia Working Group of the Psychiatric Genomics Consortium, the Autism Spectrum Disorder Working Group of the Psychiatric Genomics Consortium, the GERAD1 Consortium, the International Consortium for Blood Pressure Genome-Wide Association Studies, and the PAGE Consortium)	rs10521222, rs10745954, rs1183910, rs12037222, rs12239046, rs1260326, rs13233571, rs1800961, rs2794520, rs2847281, rs340029, rs4129267, rs4420065, rs4420638, rs4705952, rs6734238, rs6901250	0.05	OR	Per 1 mg/L increase in lnCRP	0.81 (0.70, 0.94)	0.005	2SMR, PSD, IVW	No
Ligthart S, 2018	30388399	Crohn's disease	5956	20883	5*10^-8; 48 lead SNPs from HapMap GWAS and 4 SNPs from 1KG GWAS	European	NR	IIBDGC	52 SNPs	6.2% in HamPam and 6.5% in 1KG GWAS	OR	Per unit increase in lnCRP	1.235 (0.944, 1.615)	0.123	2SMR, PSD, IVW (sensitivity: WM, penazied WM, MR-Egger)	No
Ligthart S, 2018	30388399	Crohn's disease	5956	20883	lead variant at the CRP locus	European	NR	IIBDGC	rs2794520	0.014	OR	Per unit increase in lnCRP	1.275 (0.982, 1.655)	0.678	2SMR, PSD	No
Prins P. B, 2016	27327646	Cutaneous psoriasis	1363	4880	SNPs in CRP gene	European	NR	Based of summary data from five consortia (the Schizophrenia Working Group of the Psychiatric Genomics Consortium, the Autism Spectrum Disorder Working Group of the Psychiatric Genomics Consortium, the GERAD1 Consortium, the International Consortium for Blood Pressure Genome-Wide Association Studies, and the PAGE Consortium)	rs1130864, rs1205, rs1800947, rs3093077	0.02	OR	Per 1 mg/L increase in lnCRP	1.10 (0.76, 1.59)	0.62	2SMR, PSD, IVW	Yes
Prins P. B, 2016	27327646	Cutaneous psoriasis	1363	4880	5*10^-8	European	NR	Based of summary data from five consortia (the Schizophrenia Working Group of the Psychiatric Genomics Consortium, the Autism Spectrum Disorder Working Group of the Psychiatric Genomics Consortium, the GERAD1 Consortium, the International Consortium for Blood Pressure Genome-Wide Association Studies, and the PAGE Consortium)	rs10521222, rs10745954, rs1183910, rs12037222, rs12239046, rs1260326, rs13233571, rs1800961, rs2794520, rs2847281, rs340029, rs4129267, rs4420065, rs4705952, rs6734238, rs6901250, rs9987289	0.05	OR	Per 1 mg/L increase in lnCRP	1.00 (0.72, 1.39)	0.99	2SMR, PSD, IVW	No
Ligthart S, 2018	30388399	DBP (mmHg)	NA	317756	5*10^-8; 48 lead SNPs from HapMap GWAS and 4 SNPs from 1KG GWAS	European	NR	UK Biobank	52 SNPs	6.2% in HamPam and 6.5% in 1KG GWAS	MD	Per unit increase in lnCRP	-0.03 (-0.063, 0.003)	0.088	2SMR, PSD, IVW (sensitivity: WM, penazied WM, MR-Egger)	No
Ligthart S, 2018	30388399	DBP (mmHg)	NA	317756	lead variant at the CRP locus	European	NR	UK Biobank	rs2794520	0.014	MD	Per unit increase in lnCRP	-0.008 (-0.035, 0.019)	0.572	2SMR, PSD	No
Prins P. B, 2016	27327646	DBP (mmHg)	NA	69368	SNPs in CRP gene	European	NR	Based of summary data from five consortia (the Schizophrenia Working Group of the Psychiatric Genomics Consortium, the Autism Spectrum Disorder Working Group of the Psychiatric Genomics Consortium, the GERAD1 Consortium, the International Consortium for Blood Pressure Genome-Wide Association Studies, and the PAGE Consortium)	rs1130864, rs1205, rs1800947, rs3093077	0.02	MD	Per 1 mg/L increase in lnCRP	0.70 (0.20, 1.19)	0.006	2SMR, PSD, IVW	Yes
Prins P. B, 2016	27327646	DBP (mmHg)	NA	69368	5*10^-8	European	NR	Based of summary data from five consortia (the Schizophrenia Working Group of the Psychiatric Genomics Consortium, the Autism Spectrum Disorder Working Group of the Psychiatric Genomics Consortium, the GERAD1 Consortium, the International Consortium for Blood Pressure Genome-Wide Association Studies, and the PAGE Consortium)	17 SNPs	0.05	MD	Per 1 mg/L increase in lnCRP	0.385 (0.008, 0.78)	0.0499	2SMR, PSD, IVW	No
Prins P. B, 2016	27327646	DBP (mmHg)	NA	69368	5*10^-8	European	NR	Based of summary data from five consortia (the Schizophrenia Working Group of the Psychiatric Genomics Consortium, the Autism Spectrum Disorder Working Group of the Psychiatric Genomics Consortium, the GERAD1 Consortium, the International Consortium for Blood Pressure Genome-Wide Association Studies, and the PAGE Consortium)	rs10521222, rs10745954, rs1183910, rs12037222, rs12239046, rs1260326, rs13233571, rs1800961, rs2794520, rs2847281, rs340029, rs4129267, rs4420065, rs4420638, rs4705952, rs6734238, rs6901250, rs9987289	0.05	MD	Per 1 mg/L increase in lnCRP	0.45 (0.06, 0.84)	0.02	2SMR, PSD, IVW	No
Wium-Andersen, 2014	24246360	Depression	1183	78809	SNPs in CRP gene, 4 that capture most variation	White Danish	NR	Copenhagen General Population Study, Copenhagen City Heart Study	rs3091244, rs1130864, rs1205, rs3093077	NR	OR	Per doubling of CRP	0.79 (0.51, 1.22)	NR	1SMR, IPD, IV regression	Yes
Wang X, 2018	30476131	Distal colon cancer	8791	31635	5*10^-8; previously associated with CRP	European	if r2>0.2, SNP with larger P value excluded	Genetics and Epidemiology of Colorectal Cancer Consortium (GECCO), the Colorectal Transdisciplinary Study (CORECT)	rs2794520, rs4420638, rs1183910, rs4420065, rs4129267, rs1260326, rs6734238, rs12239046, rs9987289, rs10521222, rs10745954, rs12037222, rs1800961, rs13233571, rs340029, rs4705952, rs2847281, rs6901250, rs1800947	~5%	OR	Per unit increase in lnCRP	1.07 (0.96, 1.18)	0.213	2SMR, IPD, IVW (sensitivity: median, WM, penalized WM, penalized IVW, robust IVW, MR-Egger, penalized MR-Egger, robust MR-Egger, penalized robust MR-Egger)	No
Prins P. B, 2016	27327646	eGFRcr (in mm/min/1.73 m^2)	NA	74354	SNPs in CRP gene	European	NR	Based of summary data from five consortia (the Schizophrenia Working Group of the Psychiatric Genomics Consortium, the Autism Spectrum Disorder Working Group of the Psychiatric Genomics Consortium, the GERAD1 Consortium, the International Consortium for Blood Pressure Genome-Wide Association Studies, and the PAGE Consortium)	rs1130864, rs1205, rs1800947, rs3093077	0.02	MD	Per 1 mg/L increase in lnCRP	0.004 (-0.01, 0.02)	0.4	2SMR, PSD, IVW	Yes
Prins P. B, 2016	27327646	eGFRcr (in mm/min/1.73 m^2)	NA	74354	5*10^-8	European	NR	Based of summary data from five consortia (the Schizophrenia Working Group of the Psychiatric Genomics Consortium, the Autism Spectrum Disorder Working Group of the Psychiatric Genomics Consortium, the GERAD1 Consortium, the International Consortium for Blood Pressure Genome-Wide Association Studies, and the PAGE Consortium)	16 SNPs	0.05	MD	Per 1 mg/L increase in lnCRP	0.001 (-0.007, 0.01)	0.74	2SMR, PSD, IVW	No
Prins P. B, 2016	27327646	eGFRcr (in mm/min/1.73 m^2)	NA	74354	5*10^-8	European	NR	Based of summary data from five consortia (the Schizophrenia Working Group of the Psychiatric Genomics Consortium, the Autism Spectrum Disorder Working Group of the Psychiatric Genomics Consortium, the GERAD1 Consortium, the International Consortium for Blood Pressure Genome-Wide Association Studies, and the PAGE Consortium)	rs10521222, rs10745954, rs1183910, rs12037222, rs12239046, rs1260326, rs13233571, rs1800961, rs2794520, rs2847281, rs340029, rs4129267, rs4420065, rs4420638, rs4705952, rs6734238, rs6901250, rs9987289	0.05	MD	Per 1 mg/L increase in lnCRP	0.011 (0.003, 0.02)	0.005	2SMR, PSD, IVW	No
Bochud M, 2009	19584180	Fat mass (kg), men	NA	2526	top hits of SNPs in CRP and LEPR genes	NR	MAF<1%	Caucasian population-based study, Men only	rs7553007, rs1805096	NR	MD	Per unit increase in log2 CRP	0.48 (-1.36, 2.33)	0.61	1SMR, IPD, IV regression (2SLS)	No
Bochud M, 2009	19584180	Fat mass (kg), women	NA	2836	top hits of SNPs in CRP and LEPR genes	NR	MAF<1%	Caucasian population-based study, Women only	rs7553007, rs1805096	NR	MD	Per unit increase in log2 CRP	1.99 (0.79, 3.19)	0.001	1SMR, IPD, IV regression (2SLS)	No
Sunyer J, 2008	18385179	FEF25-75% (ml) [post-MI]	NA	134	SNPs in CRP gene	NR	NR	AIRGENE study	rs1205	NR	MD	Per doubling of CRP	-1283.5 (-2792.7, 225.7)	NR	1SMR, IPD, IV regression	Yes
Huang J, 2017	28819125	Femoral Neck BMD (SD)	NA	32965	5*10^-8	European	r2>0.8	GEFOS Consortium	rs10521222, rs10745954, rs1130864, rs1183910, rs12037222, rs12239046, rs1800947, rs2794520, rs3093077, rs340029, rs4420065, rs4420638, rs4705952, rs6734238, rs6901250, rs9987289	NR	MD	NR	-0.025 (NR)	0.298	2SMR, PSD, IVW, excluding potentially pleiotropic SNPs	No
Huang J, 2017	28819125	Femoral Neck BMD (SD)	NA	32965	5*10^-8	European	r2>0.8	GEFOS Consortium	rs10521222, rs10745954, rs1130864, rs1183910, rs12037222, rs12239046, rs1260326, rs13233571, rs1800947, rs2794520, rs2847281, rs3093077, rs340029, rs4129267, rs4420065, rs4420638, rs4705952, rs6734238, rs6901250, rs9987289	NR	MD	NR	-0.035 (NR)	0.215	2SMR, PSD, IVW	No
Bolton CE, 2011	21080913	FEV1 (ml)	NA	1224	SNPs in CRP gene	NR	NR	Caerphilly Prospective Study	rs1800947	NR	MD	CG/GG compared with CC	0.01 (-0.08, 0.11)	0.82	1SMR, IPD, Genotype used as a proxy for exposure, without further estimation	Yes
Sunyer J, 2008	18385179	FEV1 (ml) [post-MI]	NA	134	SNPs in CRP gene	NR	NR	AIRGENE study	rs1205	NR	MD	Per doubling of CRP	-750.5 (-1566.3, 65.4)	NR	1SMR, IPD, IV regression	Yes
Huang J, 2017	28819125	Forearm BMD (SD)	NA	32965	5*10^-8	European	r2>0.8	GEFOS Consortium	rs10521222, rs10745954, rs1130864, rs1183910, rs12037222, rs12239046, rs1800947, rs2794520, rs3093077, rs340029, rs4420065, rs4420638, rs4705952, rs6734238, rs6901250, rs9987289	NR	MD	NR	0.009 (NR)	0.857	2SMR, PSD, IVW, excluding potentially pleiotropic SNPs	No
Huang J, 2017	28819125	Forearm BMD (SD)	NA	32965	5*10^-8	European	r2>0.8	GEFOS Consortium	rs10521222, rs10745954, rs1130864, rs1183910, rs12037222, rs12239046, rs1260326, rs13233571, rs1800947, rs2794520, rs2847281, rs3093077, rs340029, rs4129267, rs4420065, rs4420638, rs4705952, rs6734238, rs6901250, rs9987289	NR	MD	NR	-0.018 (NR)	0.692	2SMR, PSD, IVW	No
Oei L, 2014	24337661	Fracture	1561	6386	Previously associated with CRP	NR (Dutch)	NR	Rotterdam Study	rs12037222, rs4420065, rs4129267, rs13962, rs2794520, rs12239046, rs1260326, rs1030023, rs6734238, rs4705952, rs16889362, rs195522, rs6901250, rs13233571, rs9987289, rs4410870, rs10086637, rs6486122, rs10745954, rs1183910, rs4903031, rs340029, rs10521222, rs1558902, rs2847281, rs10460119, rs4420638, rs1800961, rs2836878	3% for all SNPs	HR	Unclear	1.00 (0.99, 1.00)	0.23	1SMR, IPD, Comparison of observed and expected genotype-outcome association	No
Sunyer J, 2008	18385179	FVC (ml) [post-MI]	NA	134	SNPs in CRP gene	NR	NR	AIRGENE study	rs1205	NR	MD	Per doubling of CRP	-628.0 (-1402.8, 146.8)	NR	1SMR, IPD, IV regression	Yes
Noordam R, 2018	29753585	Glucose (mmol/L)	NA	46186	5*10^-8, specifically linked to hsCRP serum levels	European	SNPs that did not attain a genome-wide association in the fixed-effects meta-analysis of the discovery and replication panels	MAGIC consortium	rs2794520, rs4420065, rs1260326, rs10521222, rs10745954, rs12037222	NR	MD	Per unit increase in lnCRP	-0.03 (-0.19, 0.13)	NR	2SMR, PSD, IVW	No
Noordam R, 2018	29753585	Glucose (mmol/L)	NA	46186	5*10^-8, using genetic instrument variables involved in general inflammation	European	SNPs that did not attain a genome-wide association in the fixed-effects meta-analysis of the discovery and replication panels	MAGIC consortium	rs4420638, rs1183910, rs4129267, rs6734238, rs12239046, rs9987289, rs13233571, rs1800961, rs340029	NR	MD	Per unit increase in lnCRP	0.02 (-0.05, 0.09)	NR	2SMR, PSD, IVW	No
Noordam R, 2018	29753585	Glucose (mmol/L)	NA	46186	5*10^-8, using all genetic instrument variables	European	SNPs that did not attain a genome-wide association in the fixed-effects meta-analysis of the discovery and replication panels	MAGIC consortium	rs2794520, rs4420638, rs1183910, rs4420065, rs4129267, rs1260326, rs6734238, rs12239046, rs10521222, rs10745954, rs12037222, rs9987289, rs13233571, rs1800961, rs340029	0.05	MD	Per unit increase in lnCRP	0.00 (-0.06, 0.06)	NR	2SMR, PSD, IVW	No
Noordam R, 2018	29753585	HbA1c (%)	NA	46368	5*10^-8, specifically linked to hsCRP serum levels	European	SNPs that did not attain a genome-wide association in the fixed-effects meta-analysis of the discovery and replication panels	MAGIC consortium	rs2794520, rs4420065, rs1260326, rs10521222, rs10745954, rs12037222	NR	MD	Per unit increase in lnCRP	-0.02 (-0.07, 0.04)	NR	2SMR, PSD, IVW	No
Noordam R, 2018	29753585	HbA1c (%)	NA	46368	5*10^-8, using genetic instrument variables involved in general inflammation	European	SNPs that did not attain a genome-wide association in the fixed-effects meta-analysis of the discovery and replication panels	MAGIC consortium	rs4420638, rs1183910, rs4129267, rs6734238, rs12239046, rs9987289, rs13233571, rs1800961, rs340029	NR	MD	Per unit increase in lnCRP	0.02 (-0.02, 0.06)	NR	2SMR, PSD, IVW	No
Noordam R, 2018	29753585	HbA1c (%)	NA	46368	5*10^-8, using all genetic instrument variables	European	SNPs that did not attain a genome-wide association in the fixed-effects meta-analysis of the discovery and replication panels	MAGIC consortium	rs2794520, rs4420638, rs1183910, rs4420065, rs4129267, rs1260326, rs6734238, rs12239046, rs10521222, rs10745954, rs12037222, rs9987289, rs13233571, rs1800961, rs340029	0.05	MD	Per unit increase in lnCRP	0.00 (-0.02, 0.03)	NR	2SMR, PSD, IVW	No
Brunner EJ, 2008	18700811	HbA1c (%)	NA	4678	haplotype LD r2 method to select a set of tagging SNPs capable of capturing maximum haplotype diversity in the CRP gene	NR (workers in London)	NR	Whitehall II Study	rs1130864, rs1205, rs3093077	NR	GMR, Geometric Means Ratio	Per doubling of CRP (mean age of 49)	0.996 (0.981, 1.011)	NR	1SMR, IPD, IV regression	Yes
Timpson N, 2005	16325697	HDL cholesterol (mmol/L)	NA	3206	SNPs in CRP gene (4 haplotypes)	NR (British)	rs2794521 (monomorphic)	British Women’s Heart and Health Study	rs1800947, rs1130864, rs1205	NR	MD	Per doubling of CRP	0.006 (-0.072, 0.084)	NR	1SMR, IPD, IV regression	Yes
Brunner EJ, 2008	18700811	HOMA-IR	NA	3912	haplotype LD r2 method to select a set of tagging SNPs capable of capturing maximum haplotype diversity in the CRP gene	NR (workers in London)	NR	Whitehall II Study	rs1130864, rs1205, rs3093077	NR	GMR, Geometric Means Ratio	Per doubling of CRP (mean age of 49)	1.035 (0.934, 1.145)	NR	1SMR, IPD, IV regression	Yes
Timpson N, 2005	16325697	HOMA-R	NA	3206	SNPs in CRP gene (4 haplotypes)	NR (British)	rs2794521 (monomorphic)	British Women’s Heart and Health Study	rs1800947, rs1130864, rs1205	NR	GMR, Geometric Means Ratio	Per doubling of CRP	0.94 (0.84, 1.07)	NR	1SMR, IPD, IV regression	Yes
Smith GD, 2005	15731495	Hypertension	NR	3529	SNPs in CRP gene	NR (British)	NR	British Women’s Heart and Health Study	rs1800947	NR	OR	Per doubling of CRP	1.03 (0.61, 1.73)	NR	1SMR, IPD, IV regression	Yes
Prins P. B, 2016	27327646	IBD	13020	47794	SNPs in CRP gene	European	NR	Based of summary data from five consortia (the Schizophrenia Working Group of the Psychiatric Genomics Consortium, the Autism Spectrum Disorder Working Group of the Psychiatric Genomics Consortium, the GERAD1 Consortium, the International Consortium for Blood Pressure Genome-Wide Association Studies, and the PAGE Consortium)	rs1130864, rs1205, rs3093077	0.02	OR	Per 1 mg/L increase in lnCRP	0.97 (0.84, 1.13)	0.7	2SMR, PSD, IVW	Yes
Prins P. B, 2016	27327646	IBD	13020	47794	5*10^-8	European	NR	Based of summary data from five consortia (the Schizophrenia Working Group of the Psychiatric Genomics Consortium, the Autism Spectrum Disorder Working Group of the Psychiatric Genomics Consortium, the GERAD1 Consortium, the International Consortium for Blood Pressure Genome-Wide Association Studies, and the PAGE Consortium)	12 SNPs	0.05	OR	Per 1 mg/L increase in lnCRP	0.92 (0.79, 1.06)	0.24	2SMR, PSD, IVW	No
Prins P. B, 2016	27327646	IBD	13020	47794	5*10^-8	European	NR	Based of summary data from five consortia (the Schizophrenia Working Group of the Psychiatric Genomics Consortium, the Autism Spectrum Disorder Working Group of the Psychiatric Genomics Consortium, the GERAD1 Consortium, the International Consortium for Blood Pressure Genome-Wide Association Studies, and the PAGE Consortium)	rs10521222, rs10745954, rs12037222, rs12239046, rs1260326, rs13233571, rs1800961, rs2794520, rs2847281, rs340029, rs4129267, rs4420065, rs4705952, rs6734238, rs6901250	0.05	OR	Per 1 mg/L increase in lnCRP	0.85 (0.74, 0.98)	0.03	2SMR, PSD, IVW	No
Ligthart S, 2018	30388399	IBD	12882	34652	5*10^-8; 48 lead SNPs from HapMap GWAS and 4 SNPs from 1KG GWAS	European	NR	IIBDGC	52 SNPs	6.2% in HamPam and 6.5% in 1KG GWAS	OR	Per unit increase in lnCRP	1.059 (0.818, 1.372)	0.663	2SMR, PSD, IVW (sensitivity: WM, penazied WM, MR-Egger)	No
Ligthart S, 2018	30388399	IBD	12882	34652	lead variant at the CRP locus	European	NR	IIBDGC	rs2794520	0.014	OR	Per unit increase in lnCRP	1.037 (0.857, 1.254)	0.713	2SMR, PSD	No
Wium-Andersen, 2014	24246360	Ischemic Heart Disease	7620	68809	SNPs in CRP gene, 4 that capture most variation	White Danish	NR	Copenhagen General Population Study, Copenhagen City Heart Study	rs3091244, rs1130864, rs1205, rs3093077	NR	OR	Per doubling of CRP	0.87 (0.73, 1.04)	NR	1SMR, IPD, IV regression	Yes
Varbo A, 2013	23926208	Ischemic Heart Disease	10668	60608	SNPs in CRP gene	White Danish	NR	Copenhagen General Population Study, Copenhagen City Heart Study, Copenhagen Ischemic Heart Disease study	rs1205, rs1130864, rs3091244, rs3093077	NR	OR	Per doubling of CRP	3.3 (2.1, 5.2)	0.006	1SMR, IPD, IV regression	Yes
Prins P. B, 2016	27327646	Ischemic stroke (all types)	3548	9520	SNPs in CRP gene	European	NR	Based of summary data from five consortia (the Schizophrenia Working Group of the Psychiatric Genomics Consortium, the Autism Spectrum Disorder Working Group of the Psychiatric Genomics Consortium, the GERAD1 Consortium, the International Consortium for Blood Pressure Genome-Wide Association Studies, and the PAGE Consortium)	rs1130864, rs1205, rs1800947, rs3093077	0.02	OR	Per 1 mg/L increase in lnCRP	1.19 (0.93, 1.53)	0.16	2SMR, PSD, IVW	Yes
Prins P. B, 2016	27327646	Ischemic stroke (all types)	3548	9520	5*10^-8	European	NR	Based of summary data from five consortia (the Schizophrenia Working Group of the Psychiatric Genomics Consortium, the Autism Spectrum Disorder Working Group of the Psychiatric Genomics Consortium, the GERAD1 Consortium, the International Consortium for Blood Pressure Genome-Wide Association Studies, and the PAGE Consortium)	rs10521222, rs10745954, rs1183910, rs12037222, rs12239046, rs1260326, rs13233571, rs1800961, rs2794520, rs2847281, rs340029, rs4129267, rs4420065, rs4420638, rs4705952, rs6734238, rs6901250, rs9987289	0.05	OR	Per 1 mg/L increase in lnCRP	1.06 (0.87, 1.29)	0.57	2SMR, PSD, IVW	No
Prins P. B, 2016	27327646	Ischemic stroke (cardioembolic)	790	6762	SNPs in CRP gene	European	NR	Based of summary data from five consortia (the Schizophrenia Working Group of the Psychiatric Genomics Consortium, the Autism Spectrum Disorder Working Group of the Psychiatric Genomics Consortium, the GERAD1 Consortium, the International Consortium for Blood Pressure Genome-Wide Association Studies, and the PAGE Consortium)	rs1130864, rs1205, rs1800947, rs3093077	0.02	OR	Per 1 mg/L increase in lnCRP	1.02 (0.65, 1.58)	0.94	2SMR, PSD, IVW	Yes
Prins P. B, 2016	27327646	Ischemic stroke (cardioembolic)	790	6762	5*10^-8	European	NR	Based of summary data from five consortia (the Schizophrenia Working Group of the Psychiatric Genomics Consortium, the Autism Spectrum Disorder Working Group of the Psychiatric Genomics Consortium, the GERAD1 Consortium, the International Consortium for Blood Pressure Genome-Wide Association Studies, and the PAGE Consortium)	rs10521222, rs10745954, rs1183910, rs12037222, rs12239046, rs1260326, rs13233571, rs1800961, rs2794520, rs2847281, rs340029, rs4129267, rs4420065, rs4420638, rs4705952, rs6734238, rs6901250, rs9987289	0.05	OR	Per 1 mg/L increase in lnCRP	0.98 (0.69, 1.39)	0.92	2SMR, PSD, IVW	No
Prins P. B, 2016	27327646	Ischemic stroke (large vessel)	844	6816	SNPs in CRP gene	European	NR	Based of summary data from five consortia (the Schizophrenia Working Group of the Psychiatric Genomics Consortium, the Autism Spectrum Disorder Working Group of the Psychiatric Genomics Consortium, the GERAD1 Consortium, the International Consortium for Blood Pressure Genome-Wide Association Studies, and the PAGE Consortium)	rs1130864, rs1205, rs1800947, rs3093077	0.02	OR	Per 1 mg/L increase in lnCRP	1.44 (0.93, 2.21)	0.1	2SMR, PSD, IVW	Yes
Prins P. B, 2016	27327646	Ischemic stroke (large vessel)	844	6816	5*10^-8	European	NR	Based of summary data from five consortia (the Schizophrenia Working Group of the Psychiatric Genomics Consortium, the Autism Spectrum Disorder Working Group of the Psychiatric Genomics Consortium, the GERAD1 Consortium, the International Consortium for Blood Pressure Genome-Wide Association Studies, and the PAGE Consortium)	rs10521222, rs10745954, rs1183910, rs12037222, rs12239046, rs1260326, rs13233571, rs1800961, rs2794520, rs2847281, rs340029, rs4129267, rs4420065, rs4420638, rs4705952, rs6734238, rs6901250, rs9987289	0.05	OR	Per 1 mg/L increase in lnCRP	1.30 (0.92, 1.82)	0.14	2SMR, PSD, IVW	No
Prins P. B, 2016	27327646	Ischemic stroke (small vessel)	580	6552	SNPs in CRP gene	European	NR	Based of summary data from five consortia (the Schizophrenia Working Group of the Psychiatric Genomics Consortium, the Autism Spectrum Disorder Working Group of the Psychiatric Genomics Consortium, the GERAD1 Consortium, the International Consortium for Blood Pressure Genome-Wide Association Studies, and the PAGE Consortium)	rs1130864, rs1205, rs1800947, rs3093077	0.02	OR	Per 1 mg/L increase in lnCRP	1.18 (0.71, 1.95)	0.52	2SMR, PSD, IVW	Yes
Prins P. B, 2016	27327646	Ischemic stroke (small vessel)	580	6552	5*10^-8	European	NR	Based of summary data from five consortia (the Schizophrenia Working Group of the Psychiatric Genomics Consortium, the Autism Spectrum Disorder Working Group of the Psychiatric Genomics Consortium, the GERAD1 Consortium, the International Consortium for Blood Pressure Genome-Wide Association Studies, and the PAGE Consortium)	rs10521222, rs10745954, rs1183910, rs12037222, rs12239046, rs1260326, rs13233571, rs1800961, rs2794520, rs2847281, rs340029, rs4129267, rs4420065, rs4420638, rs4705952, rs6734238, rs6901250, rs9987289	0.05	OR	Per 1 mg/L increase in lnCRP	0.85 (0.58, 1.25)	0.42	2SMR, PSD, IVW	No
Prins P. B, 2016	27327646	Knee osteoarthritis	5755	24260	SNPs in CRP gene	European	NR	Based of summary data from five consortia (the Schizophrenia Working Group of the Psychiatric Genomics Consortium, the Autism Spectrum Disorder Working Group of the Psychiatric Genomics Consortium, the GERAD1 Consortium, the International Consortium for Blood Pressure Genome-Wide Association Studies, and the PAGE Consortium)	rs1130864, rs1205, rs1800947, rs3093077	0.02	OR	Per 1 mg/L increase in lnCRP	0.94 (0.78, 1.13)	0.5	2SMR, PSD, IVW	Yes
Prins P. B, 2016	27327646	Knee osteoarthritis	5755	24260	5*10^-8	European	NR	Based of summary data from five consortia (the Schizophrenia Working Group of the Psychiatric Genomics Consortium, the Autism Spectrum Disorder Working Group of the Psychiatric Genomics Consortium, the GERAD1 Consortium, the International Consortium for Blood Pressure Genome-Wide Association Studies, and the PAGE Consortium)	rs10521222, rs10745954, rs1183910, rs12037222, rs12239046, rs1260326, rs13233571, rs1800961, rs2794520, rs2847281, rs340029, rs4129267, rs4420065, rs4420638, rs4705952, rs6734238, rs6901250, rs9987289	0.05	OR	Per 1 mg/L increase in lnCRP	1.17 (1.01, 1.36)	0.04	2SMR, PSD, IVW	No
Bochud M, 2009	19584180	Lean mass (kg), men	NA	2526	top hits of SNPs in CRP and LEPR genes	NR	MAF<1%	Caucasian population-based study, Men only	rs7553007, rs1805096	NR	MD	Per unit increase in log2 CRP	-0.37 (-2.58, 1.84)	0.74	1SMR, IPD, IV regression (2SLS)	No
Bochud M, 2009	19584180	Lean mass (kg), women	NA	2836	top hits of SNPs in CRP and LEPR genes	NR	MAF<1%	Caucasian population-based study, Women only	rs7553007, rs1805096	NR	MD	Per unit increase in log2 CRP	-0.12 (-1.04, 0.79)	0.79	1SMR, IPD, IV regression (2SLS)	No
Viikari LA, 2007	17878255	Leptin (ng/ml)	NA	1655	SNPs in CRP gene	NR (Finnish)	NR	Cardiovascular Risk in Young Finns Study	rs2794521, rs3091244, rs1800947, rs1130864, rs1205	NR	MD	Per doubling of CRP	0.02 ± 0.06	0.76	1SMR, IPD, IV regression	Yes
Noordam R, 2018	29753585	log[HOMA-B] (%)	NA	46186	5*10^-8, using all genetic instrument variables	European	SNPs that did not attain a genome-wide association in the fixed-effects meta-analysis of the discovery and replication panels	MAGIC consortium	rs2794520, rs4420638, rs1183910, rs4420065, rs4129267, rs1260326, rs6734238, rs12239046, rs10521222, rs10745954, rs12037222, rs9987289, rs13233571, rs1800961, rs340029	0.05	MD	Per unit increase in lnCRP	0.00 (-0.02, 0.03)	NR	2SMR, PSD, IVW	No
Noordam R, 2018	29753585	log[HOMA-B] (%)	NA	46186	5*10^-8, specifically linked to hsCRP serum levels	European	SNPs that did not attain a genome-wide association in the fixed-effects meta-analysis of the discovery and replication panels	MAGIC consortium	rs2794520, rs4420065, rs1260326, rs10521222, rs10745954, rs12037222	NR	MD	Per unit increase in lnCRP	-0.01 (-0.05, 0.03)	NR	2SMR, PSD, IVW	No
Noordam R, 2018	29753585	log[HOMA-B] (%)	NA	46186	5*10^-8, using genetic instrument variables involved in general inflammation	European	SNPs that did not attain a genome-wide association in the fixed-effects meta-analysis of the discovery and replication panels	MAGIC consortium	rs4420638, rs1183910, rs4129267, rs6734238, rs12239046, rs9987289, rs13233571, rs1800961, rs340029	NR	MD	Per unit increase in lnCRP	0.01 (-0.04, 0.06)	NR	2SMR, PSD, IVW	No
Noordam R, 2018	29753585	log[HOMA-IR] (%)	NA	46186	5*10^-8, using all genetic instrument variables	European	SNPs that did not attain a genome-wide association in the fixed-effects meta-analysis of the discovery and replication panels	MAGIC consortium	rs2794520, rs4420638, rs1183910, rs4420065, rs4129267, rs1260326, rs6734238, rs12239046, rs10521222, rs10745954, rs12037222, rs9987289, rs13233571, rs1800961, rs340029	0.05	MD	Per unit increase in lnCRP	0.00 (-0.04, 0.05)	NR	2SMR, PSD, IVW	No
Noordam R, 2018	29753585	log[HOMA-IR] (%)	NA	46186	5*10^-8, specifically linked to hsCRP serum levels	European	SNPs that did not attain a genome-wide association in the fixed-effects meta-analysis of the discovery and replication panels	MAGIC consortium	rs2794520, rs4420065, rs1260326, rs10521222, rs10745954, rs12037222	NR	MD	Per unit increase in lnCRP	-0.03 (-0.14, 0.08)	NR	2SMR, PSD, IVW	No
Noordam R, 2018	29753585	log[HOMA-IR] (%)	NA	46186	5*10^-8, using genetic instrument variables involved in general inflammation	European	SNPs that did not attain a genome-wide association in the fixed-effects meta-analysis of the discovery and replication panels	MAGIC consortium	rs4420638, rs1183910, rs4129267, rs6734238, rs12239046, rs9987289, rs13233571, rs1800961, rs340029	NR	MD	Per unit increase in lnCRP	0.03 (-0.03, 0.09)	NR	2SMR, PSD, IVW	No
Noordam R, 2018	29753585	log[Insulin] (pmol/L)	NA	46186	5*10^-8, using all genetic instrument variables	European	SNPs that did not attain a genome-wide association in the fixed-effects meta-analysis of the discovery and replication panels	MAGIC consortium	rs2794520, rs4420638, rs1183910, rs4420065, rs4129267, rs1260326, rs6734238, rs12239046, rs10521222, rs10745954, rs12037222, rs9987289, rs13233571, rs1800961, rs340029	0.05	MD	Per unit increase in lnCRP	0.01 (-0.04, 0.05)	NR	2SMR, PSD, IVW	No
Noordam R, 2018	29753585	log[Insulin] (pmol/L)	NA	46186	5*10^-8, specifically linked to hsCRP serum levels	European	SNPs that did not attain a genome-wide association in the fixed-effects meta-analysis of the discovery and replication panels	MAGIC consortium	rs2794520, rs4420065, rs1260326, rs10521222, rs10745954, rs12037222	NR	MD	Per unit increase in lnCRP	-0.03 (-0.11, 0.06)	NR	2SMR, PSD, IVW	No
Noordam R, 2018	29753585	log[Insulin] (pmol/L)	NA	46186	5*10^-8, using genetic instrument variables involved in general inflammation	European	SNPs that did not attain a genome-wide association in the fixed-effects meta-analysis of the discovery and replication panels	MAGIC consortium	rs4420638, rs1183910, rs4129267, rs6734238, rs12239046, rs9987289, rs13233571, rs1800961, rs340029	NR	MD	Per unit increase in lnCRP	0.03 (-0.03, 0.08)	NR	2SMR, PSD, IVW	No
Huang J, 2017	28819125	Lumbar Spine BMD (SD)	NA	32965	5*10^-8	European	r2>0.8	GEFOS Consortium	rs10521222, rs10745954, rs1130864, rs1183910, rs12037222, rs12239046, rs1260326, rs13233571, rs1800947, rs2794520, rs2847281, rs3093077, rs340029, rs4129267, rs4420065, rs4420638, rs4705952, rs6734238, rs6901250, rs9987289	NR	MD	NR	-0.038 (NR)	0.298	2SMR, PSD, IVW	No
Huang J, 2017	28819125	Lumbar Spine BMD (SD)	NA	32965	5*10^-8	European	r2>0.8	GEFOS Consortium	rs10521222, rs10745954, rs1130864, rs1183910, rs12037222, rs12239046, rs1800947, rs2794520, rs3093077, rs340029, rs4420065, rs4420638, rs4705952, rs6734238, rs6901250, rs9987289	NR	MD	NR	-0.032 (NR)	0.402	2SMR, PSD, IVW, excluding potentially pleiotropic SNPs	No
Allin KH, 2009	20056955	Lung cancer	678	46618	SNPs in CRP gene	White Danish	NR	Copenhagen General Population Study, Copenhagen City Heart Study	rs1205, rs1130864, rs3091244, rs3093077	NR	OR	Per doubling of CRP	1.15 (0.67, 1.98)	NR	1SMR, IPD, GLSR	Yes
Heikkila K, 2010	20727736	Lung cancer	99	13044	2 of 13 SNPs previousely associated with CRP; (F = 39.0) and not associated with age, sex or body mass index	NR (Finnish)	NR	FINRISK 1992, FINRISK 1997, Health 2000	rs1169300, rs2794520	NR	Probit	Per unit increase	-0.16 (-0.64, 0.33)	NR	1SMR, IPD, IV probit regression	No
Prins P. B, 2016	27327646	Major depressive disorder	9240	18759	SNPs in CRP gene	European	NR	Based of summary data from five consortia (the Schizophrenia Working Group of the Psychiatric Genomics Consortium, the Autism Spectrum Disorder Working Group of the Psychiatric Genomics Consortium, the GERAD1 Consortium, the International Consortium for Blood Pressure Genome-Wide Association Studies, and the PAGE Consortium)	rs1130864, rs1205, rs3093077	0.02	OR	Per 1 mg/L increase in lnCRP	0.98 (0.81, 1.18)	0.81	2SMR, PSD, IVW	Yes
Prins P. B, 2016	27327646	Major depressive disorder	9240	18759	5*10^-8	European	NR	Based of summary data from five consortia (the Schizophrenia Working Group of the Psychiatric Genomics Consortium, the Autism Spectrum Disorder Working Group of the Psychiatric Genomics Consortium, the GERAD1 Consortium, the International Consortium for Blood Pressure Genome-Wide Association Studies, and the PAGE Consortium)	rs10521222, rs10745954, rs12037222, rs12239046, rs1260326, rs13233571, rs1800961, rs2794520, rs2847281, rs340029, rs4129267, rs4420065, rs4705952, rs6734238, rs6901250	0.05	OR	Per 1 mg/L increase in lnCRP	1.14 (0.96, 1.36)	0.14	2SMR, PSD, IVW	No
Casas JP, 2006	16565153	Non-fatal MI	985	5216	SNPs in CRP gene	NR	NR	Reykjavik study	rs1130864	NR	OR	TT compared with CT/CC	1.01 (0.74, 1.38)	NR	1SMR, IPD, multivariate logistic regression	Yes
Wium-Andersen, 2014	24246360	Not accomplishing	16001	75504	SNPs in CRP gene, 4 that capture most variation	White Danish	NR	Copenhagen General Population Study, Copenhagen City Heart Study	rs3091244, rs1130864, rs1205, rs3093077	NR	OR	Per doubling of CRP	1.09 (0.96, 1.23)	NR	1SMR, IPD, IV regression	Yes
Prins P. B, 2016	27327646	Parkinson disease	5333	17352	SNPs in CRP gene	European	NR	Based of summary data from five consortia (the Schizophrenia Working Group of the Psychiatric Genomics Consortium, the Autism Spectrum Disorder Working Group of the Psychiatric Genomics Consortium, the GERAD1 Consortium, the International Consortium for Blood Pressure Genome-Wide Association Studies, and the PAGE Consortium)	rs1130864, rs1205, rs3093077	0.02	OR	Per 1 mg/L increase in lnCRP	1.00 (0.85, 1.17)	0.96	2SMR, PSD, IVW	Yes
Prins P. B, 2016	27327646	Parkinson disease	5333	17352	5*10^-8	European	NR	Based of summary data from five consortia (the Schizophrenia Working Group of the Psychiatric Genomics Consortium, the Autism Spectrum Disorder Working Group of the Psychiatric Genomics Consortium, the GERAD1 Consortium, the International Consortium for Blood Pressure Genome-Wide Association Studies, and the PAGE Consortium)	rs10521222, rs12037222, rs12239046, rs1260326, rs13233571, rs1800961, rs2794520, rs340029, rs4129267, rs6734238	0.05	OR	Per 1 mg/L increase in lnCRP	1.06 (0.90, 1.25)	0.5	2SMR, PSD, IVW	No
Wium-Andersen, 2014	24246360	Prescription antidepressant medication use	8641	76539	SNPs in CRP gene, 4 that capture most variation	White Danish	NR	Copenhagen General Population Study, Copenhagen City Heart Study	rs3091244, rs1130864, rs1205, rs3093077	NR	OR	Per doubling of CRP	0.98 (0.83, 1.15)	NR	1SMR, IPD, IV regression	Yes
Heikkila K, 2010	20727736	Prostate cancer	196	NR	2 of 13 SNPs previousely associated with CRP; (F = 39.0) and not associated with age, sex or body mass index	NR (Finnish)	NR	FINRISK 1992, FINRISK 1997, Health 2000	rs1169300, rs2794520	NR	Probit	Per unit increase	0.03 (-0.38, 0.45)	NR	1SMR, IPD, IV probit regression	No
Allin KH, 2009	20056955	Prostate cancer	560	46618	SNPs in CRP gene	White Danish	NR	Copenhagen General Population Study, Copenhagen City Heart Study	rs1205, rs1130864, rs3091244, rs3093077	NR	OR	Per doubling of CRP	1.02 (0.62, 1.69)	NR	1SMR, IPD, GLSR	Yes
Wang X, 2018	30476131	Proximal colon cancer	9995	32839	5*10^-8; previously associated with CRP	European	if r2>0.2, SNP with larger P value excluded	Genetics and Epidemiology of Colorectal Cancer Consortium (GECCO), the Colorectal Transdisciplinary Study (CORECT)	rs2794520, rs4420638, rs1183910, rs4420065, rs4129267, rs1260326, rs6734238, rs12239046, rs9987289, rs10521222, rs10745954, rs12037222, rs1800961, rs13233571, rs340029, rs4705952, rs2847281, rs6901250, rs1800947	~5%	OR	Per unit increase in lnCRP	1.06 (0.96, 1.17)	0.226	2SMR, IPD, IVW (sensitivity: median, WM, penalized WM, penalized IVW, robust IVW, MR-Egger, penalized MR-Egger, robust MR-Egger, penalized robust MR-Egger)	No
Prins P. B, 2016	27327646	Psoriasis vulgaris	4007	8941	SNPs in CRP gene	European	NR	Based of summary data from five consortia (the Schizophrenia Working Group of the Psychiatric Genomics Consortium, the Autism Spectrum Disorder Working Group of the Psychiatric Genomics Consortium, the GERAD1 Consortium, the International Consortium for Blood Pressure Genome-Wide Association Studies, and the PAGE Consortium)	rs1130864, rs1205, rs1800947, rs3093077	0.02	OR	Per 1 mg/L increase in lnCRP	1.23 (0.96, 1.57)	0.11	2SMR, PSD, IVW	Yes
Prins P. B, 2016	27327646	Psoriasis vulgaris	4007	8941	5*10^-8	European	NR	Based of summary data from five consortia (the Schizophrenia Working Group of the Psychiatric Genomics Consortium, the Autism Spectrum Disorder Working Group of the Psychiatric Genomics Consortium, the GERAD1 Consortium, the International Consortium for Blood Pressure Genome-Wide Association Studies, and the PAGE Consortium)	rs10521222, rs10745954, rs1183910, rs12037222, rs12239046, rs1260326, rs13233571, rs1800961, rs2794520, rs2847281, rs340029, rs4129267, rs4420065, rs4705952, rs6734238, rs6901250, rs9987289	0.05	OR	Per 1 mg/L increase in lnCRP	1.12 (0.90, 1.40)	0.31	2SMR, PSD, IVW	No
Prins P. B, 2016	27327646	Psoriatic arthritis	1946	6880	SNPs in CRP gene	European	NR	Based of summary data from five consortia (the Schizophrenia Working Group of the Psychiatric Genomics Consortium, the Autism Spectrum Disorder Working Group of the Psychiatric Genomics Consortium, the GERAD1 Consortium, the International Consortium for Blood Pressure Genome-Wide Association Studies, and the PAGE Consortium)	rs1130864, rs1205, rs1800947, rs3093077	0.02	OR	Per 1 mg/L increase in lnCRP	1.45 (1.04, 2.04)	0.03	2SMR, PSD, IVW	Yes
Prins P. B, 2016	27327646	Psoriatic arthritis	1946	6880	5*10^-8	European	NR	Based of summary data from five consortia (the Schizophrenia Working Group of the Psychiatric Genomics Consortium, the Autism Spectrum Disorder Working Group of the Psychiatric Genomics Consortium, the GERAD1 Consortium, the International Consortium for Blood Pressure Genome-Wide Association Studies, and the PAGE Consortium)	16 SNPs	0.05	OR	Per 1 mg/L increase in lnCRP	1.42 (1.05, 1.94)	0.02	2SMR, PSD, IVW	No
Prins P. B, 2016	27327646	Psoriatic arthritis	1946	6880	5*10^-8	European	NR	Based of summary data from five consortia (the Schizophrenia Working Group of the Psychiatric Genomics Consortium, the Autism Spectrum Disorder Working Group of the Psychiatric Genomics Consortium, the GERAD1 Consortium, the International Consortium for Blood Pressure Genome-Wide Association Studies, and the PAGE Consortium)	rs10521222, rs10745954, rs1183910, rs12037222, rs12239046, rs1260326, rs13233571, rs1800961, rs2794520, rs2847281, rs340029, rs4129267, rs4420065, rs4705952, rs6734238, rs6901250, rs9987289	0.05	OR	Per 1 mg/L increase in lnCRP	1.36 (1.00, 1.84)	0.049	2SMR, PSD, IVW	No
Smith GD, 2005	15731495	Pulse pressure (mm Hg)	NA	3529	SNPs in CRP gene	NR (British)	NR	British Women’s Heart and Health Study	rs1800947	NR	MD	Per doubling of CRP	-0.40 (-5.38, 4.57)	NR	1SMR, IPD, IV regression	Yes
Wang X, 2018	30476131	Rectal cancer	9397	32241	5*10^-8; previously associated with CRP	European	if r2>0.2, SNP with larger P value excluded	Genetics and Epidemiology of Colorectal Cancer Consortium (GECCO), the Colorectal Transdisciplinary Study (CORECT)	rs2794520, rs4420638, rs1183910, rs4420065, rs4129267, rs1260326, rs6734238, rs12239046, rs9987289, rs10521222, rs10745954, rs12037222, rs1800961, rs13233571, rs340029, rs4705952, rs2847281, rs6901250, rs1800947	~5%	OR	Per unit increase in lnCRP	1.01 (0.91, 1.12)	0.867	2SMR, IPD, IVW (sensitivity: median, WM, penalized WM, penalized IVW, robust IVW, MR-Egger, penalized MR-Egger, robust MR-Egger, penalized robust MR-Egger)	No
Ligthart S, 2018	30388399	Rheumatoid Arthritis	19234	58284	5*10^-8; 48 lead SNPs from HapMap GWAS and 4 SNPs from 1KG GWAS	European	NR	18 studies of Europeans and 4 studies of Asians	52 SNPs	6.2% in HamPam and 6.5% in 1KG GWAS	OR	Per unit increase in lnCRP	1.194 (0.688, 2.07)	0.528	2SMR, PSD, IVW (sensitivity: WM, penazied WM, MR-Egger)	No
Ligthart S, 2018	30388399	Rheumatoid Arthritis	19234	58284	lead variant at the CRP locus	European	NR	18 studies of Europeans and 4 studies of Asians	rs2794520	0.014	OR	Per unit increase in lnCRP	0.946 (0.827, 1.084)	0.429	2SMR, PSD	No
Prins P. B, 2016	27327646	Rheumatoid arthritis	5538	25702	SNPs in CRP gene	European	NR	Based of summary data from five consortia (the Schizophrenia Working Group of the Psychiatric Genomics Consortium, the Autism Spectrum Disorder Working Group of the Psychiatric Genomics Consortium, the GERAD1 Consortium, the International Consortium for Blood Pressure Genome-Wide Association Studies, and the PAGE Consortium)	rs1130864, rs1205, rs1800947, rs3093077	0.02	OR	Per 1 mg/L increase in lnCRP	0.94 (0.77, 1.15)	0.55	2SMR, PSD, IVW	Yes
Prins P. B, 2016	27327646	Rheumatoid arthritis	5538	25702	5*10^-8	European	NR	Based of summary data from five consortia (the Schizophrenia Working Group of the Psychiatric Genomics Consortium, the Autism Spectrum Disorder Working Group of the Psychiatric Genomics Consortium, the GERAD1 Consortium, the International Consortium for Blood Pressure Genome-Wide Association Studies, and the PAGE Consortium)	13 SNPs	0.05	OR	Per 1 mg/L increase in lnCRP	0.83 (0.71, 0.97)	0.02	2SMR, PSD, IVW	No
Prins P. B, 2016	27327646	Rheumatoid arthritis	5538	25702	5*10^-8	European	NR	Based of summary data from five consortia (the Schizophrenia Working Group of the Psychiatric Genomics Consortium, the Autism Spectrum Disorder Working Group of the Psychiatric Genomics Consortium, the GERAD1 Consortium, the International Consortium for Blood Pressure Genome-Wide Association Studies, and the PAGE Consortium)	rs10521222, rs10745954, rs1183910, rs12037222, rs12239046, rs1260326, rs13233571, rs1800961, rs2794520, rs2847281, rs340029, rs4129267, rs4420065, rs4420638, rs4705952, rs6734238, rs6901250, rs9987289	0.05	OR	Per 1 mg/L increase in lnCRP	0.93 (0.80, 1.08)	0.35	2SMR, PSD, IVW	No
Ligthart S, 2018	30388399	SBP (mmHg)	NA	317754	5*10^-8; 48 lead SNPs from HapMap GWAS and 4 SNPs from 1KG GWAS	European	NR	UK Biobank	52 SNPs	6.2% in HamPam and 6.5% in 1KG GWAS	MD	Per unit increase in lnCRP	-0.014 (-0.041, 0.013)	0.288	2SMR, PSD, IVW (sensitivity: WM, penazied WM, MR-Egger)	No
Ligthart S, 2018	30388399	SBP (mmHg)	NA	317754	lead variant at the CRP locus	European	NR	UK Biobank	rs2794520	0.014	MD	Per unit increase in lnCRP	-0.007 (-0.034, 0.02)	0.63	2SMR, PSD	No
Prins P. B, 2016	27327646	SBP (mmHg)	NA	69372	5*10^-8	European	NR	Based of summary data from five consortia (the Schizophrenia Working Group of the Psychiatric Genomics Consortium, the Autism Spectrum Disorder Working Group of the Psychiatric Genomics Consortium, the GERAD1 Consortium, the International Consortium for Blood Pressure Genome-Wide Association Studies, and the PAGE Consortium)	rs10521222, rs10745954, rs1183910, rs12037222, rs12239046, rs1260326, rs13233571, rs1800961, rs2794520, rs2847281, rs340029, rs4129267, rs4420065, rs4420638, rs4705952, rs6734238, rs6901250, rs9987289	0.05	MD	Per 1 mg/L increase in lnCRP	0.72 (0.11, 1.34)	0.02	2SMR, PSD, IVW	No
Prins P. B, 2016	27327646	SBP (mmHg)	NA	69372	SNPs in CRP gene	European	NR	Based of summary data from five consortia (the Schizophrenia Working Group of the Psychiatric Genomics Consortium, the Autism Spectrum Disorder Working Group of the Psychiatric Genomics Consortium, the GERAD1 Consortium, the International Consortium for Blood Pressure Genome-Wide Association Studies, and the PAGE Consortium)	rs1130864, rs1205, rs1800947, rs3093077	0.02	MD	Per 1 mg/L increase in lnCRP	1.23 (0.45, 2.01)	0.002	2SMR, PSD, IVW	Yes
Smith GD, 2005	15731495	SBP (mmHg)	NA	3529	SNPs in CRP gene	NR (British)	NR	British Women’s Heart and Health Study	rs1800947	NR	MD	Per doubling of CRP	0.08 (-6.52, 6.69)	NR	1SMR, IPD, IV regression	Yes
Timpson N, 2005	16325697	SBP (mmHg)	NA	3206	SNPs in CRP gene (4 haplotypes)	NR (British)	rs2794521 (monomorphic)	British Women’s Heart and Health Study	rs1800947, rs1130864, rs1205	NR	MD	Per doubling of CRP	-0.9 (-5.3, 3.5)	NR	1SMR, IPD, IV regression	Yes
Ligthart S, 2018	30388399	Schizophrenia	35476	82315	5*10^-8; 48 lead SNPs from HapMap GWAS and 4 SNPs from 1KG GWAS	European	NR	PGC	52 SNPs	6.2% in HamPam and 6.5% in 1KG GWAS	OR	Per unit increase in lnCRP	0.885 (0.81, 0.967)	0.0066	2SMR, PSD, IVW (sensitivity: WM, penazied WM, MR-Egger)	No
Ligthart S, 2018	30388399	Schizophrenia	35476	82315	lead variant at the CRP locus	European	NR	PGC	rs2794520	0.014	OR	Per unit increase in lnCRP	0.886 (0.835, 0.94)	0.046	2SMR, PSD	No
Hartwig FP, 2017	29094161	Schizophrenia	35476	82315	SNPs in CRP gene	European	NR	Psychiatric Genomics Consortium	rs1130864, rs1205, rs1800947, rs3093077	NR	OR	Per 2-fold increase in lnCRP	0.93 (0.86, 1.00)	0.04	2SMR, PSD, weighted generalized linear regression	Yes
Hartwig FP, 2017	29094161	Schizophrenia	35476	82315	5*10^-8	European	NR	Psychiatric Genomics Consortium	rs10521222, rs10745954, rs1183910, rs12037222, rs12239046, rs1260326, rs13233571, rs1800961, rs2794520, rs2847281, rs340029, rs4129267, rs4420065, rs4420638, rs4705952, rs6734238, rs6901250, rs9987289	NR	OR	Per 2-fold increase in lnCRP	0.90 (0.86, 0.95)	<0.001	2SMR, PSD, IVW fixed effects	No
Prins P. B, 2016	27327646	Schizophrenia	34241	79845	SNPs in CRP gene	European	NR	Based of summary data from five consortia (the Schizophrenia Working Group of the Psychiatric Genomics Consortium, the Autism Spectrum Disorder Working Group of the Psychiatric Genomics Consortium, the GERAD1 Consortium, the International Consortium for Blood Pressure Genome-Wide Association Studies, and the PAGE Consortium)	rs1130864, rs1205, rs3093077	0.02	OR	Per 1 mg/L increase in lnCRP	0.90 (0.82, 0.99)	0.03	2SMR, PSD, IVW	Yes
Prins P. B, 2016	27327646	Schizophrenia	34241	79845	5*10^-8	European	NR	Based of summary data from five consortia (the Schizophrenia Working Group of the Psychiatric Genomics Consortium, the Autism Spectrum Disorder Working Group of the Psychiatric Genomics Consortium, the GERAD1 Consortium, the International Consortium for Blood Pressure Genome-Wide Association Studies, and the PAGE Consortium)	rs10521222, rs10745954, rs12037222, rs12239046, rs1260326, rs13233571, rs1800961, rs2794520, rs2847281, rs340029, rs4129267, rs4420065, rs4705952, rs6734238, rs6901250	0.05	OR	Per 1 mg/L increase in lnCRP	0.86 (0.79, 0.94)	0.001	2SMR, PSD, IVW	No
Wium-Andersen, 2014b	23996346	Schizophrenia	70	78810	SNPs in CRP gene	White Danish	NR	Copenhagen General Population Study, Copenhagen City Heart Study	rs1130864, rs1205, rs3091244, rs3093077	0.02	OR	Per doubling of CRP	1.40 (0.46, 4.25)	NR	1SMR, IPD, Multiplicative GMM	Yes
Prins P. B, 2016	27327646	Schizophrenia	34241	79845	5*10^-8	European	NR	Data retrieved from the Psychiatric Genomics Consortium (PGC) schizophrenia dataset (consisted of 36 cohorts)	rs10521222, rs10745954, rs1183910, rs12037222, rs12239046, rs1260326, rs13233571, rs1800961, rs2794520, rs2847281, rs340029, rs4129267, rs4420065, rs4420638, rs4705952, rs6734238, rs6901250, rs9987289	0.05	OR	Per 1 mg/L increase in lnCRP	0.96 (0.94, 0.98)	1.7e-06	2SMR, PSD, IVW	No
Wium-Andersen, 2014	24246360	Self-reported antidepresants	5002	75169	SNPs in CRP gene, 4 that capture most variation	White Danish	NR	Copenhagen General Population Study, Copenhagen City Heart Study	rs3091244, rs1130864, rs1205, rs3093077	NR	OR	Per doubling of CRP	1.16 (0.95, 1.43)	NR	1SMR, IPD, IV regression	Yes
Prins P. B, 2016	27327646	Serum albumin level (gr/dl)	NA	53189	SNPs in CRP gene	European	NR	Based of summary data from five consortia (the Schizophrenia Working Group of the Psychiatric Genomics Consortium, the Autism Spectrum Disorder Working Group of the Psychiatric Genomics Consortium, the GERAD1 Consortium, the International Consortium for Blood Pressure Genome-Wide Association Studies, and the PAGE Consortium)	rs1130864, rs1205, rs1800947, rs3093077	0.02	MD	Per 1 mg/L increase in lnCRP	-0.002 (-0.02, 0.01)	0.77	2SMR, PSD, IVW	Yes
Prins P. B, 2016	27327646	Serum albumin level (gr/dl)	NA	53189	5*10^-8	European	NR	Based of summary data from five consortia (the Schizophrenia Working Group of the Psychiatric Genomics Consortium, the Autism Spectrum Disorder Working Group of the Psychiatric Genomics Consortium, the GERAD1 Consortium, the International Consortium for Blood Pressure Genome-Wide Association Studies, and the PAGE Consortium)	12 SNPs	0.05	MD	Per 1 mg/L increase in lnCRP	-0.017 (-0.03, -0.004)	0.01	2SMR, PSD, IVW	No
Prins P. B, 2016	27327646	Serum albumin level (gr/dl)	NA	53189	5*10^-8	European	NR	Based of summary data from five consortia (the Schizophrenia Working Group of the Psychiatric Genomics Consortium, the Autism Spectrum Disorder Working Group of the Psychiatric Genomics Consortium, the GERAD1 Consortium, the International Consortium for Blood Pressure Genome-Wide Association Studies, and the PAGE Consortium)	rs10521222, rs10745954, rs1183910, rs12037222, rs12239046, rs1260326, rs13233571, rs1800961, rs2794520, rs2847281, rs340029, rs4129267, rs4420065, rs4420638, rs4705952, rs6734238, rs6901250, rs9987289	0.05	MD	Per 1 mg/L increase in lnCRP	0.011 (0.0004, 0.02)	0.041	2SMR, PSD, IVW	No
Prins P. B, 2016	27327646	Serum protein level (gr/dl)	NA	25537	SNPs in CRP gene	European	NR	Based of summary data from five consortia (the Schizophrenia Working Group of the Psychiatric Genomics Consortium, the Autism Spectrum Disorder Working Group of the Psychiatric Genomics Consortium, the GERAD1 Consortium, the International Consortium for Blood Pressure Genome-Wide Association Studies, and the PAGE Consortium)	rs1130864, rs1205, rs1800947, rs3093077	0.02	MD	Per 1 mg/L increase in lnCRP	0.008 (-0.02, 0.04)	0.64	2SMR, PSD, IVW	Yes
Prins P. B, 2016	27327646	Serum protein level (gr/dl)	NA	25537	5*10^-8	European	NR	Based of summary data from five consortia (the Schizophrenia Working Group of the Psychiatric Genomics Consortium, the Autism Spectrum Disorder Working Group of the Psychiatric Genomics Consortium, the GERAD1 Consortium, the International Consortium for Blood Pressure Genome-Wide Association Studies, and the PAGE Consortium)	17 SNPs	0.05	MD	Per 1 mg/L increase in lnCRP	0.021 (-0.002, 0.05)	0.07	2SMR, PSD, IVW	No
Prins P. B, 2016	27327646	Serum protein level (gr/dl)	NA	25537	5*10^-8	European	NR	Based of summary data from five consortia (the Schizophrenia Working Group of the Psychiatric Genomics Consortium, the Autism Spectrum Disorder Working Group of the Psychiatric Genomics Consortium, the GERAD1 Consortium, the International Consortium for Blood Pressure Genome-Wide Association Studies, and the PAGE Consortium)	rs10521222, rs10745954, rs1183910, rs12037222, rs12239046, rs1260326, rs13233571, rs1800961, rs2794520, rs2847281, rs340029, rs4129267, rs4420065, rs4420638, rs4705952, rs6734238, rs6901250, rs9987289	0.05	MD	Per 1 mg/L increase in lnCRP	0.031 (0.008, 0.05)	0.009	2SMR, PSD, IVW	No
Prins P. B, 2016	27327646	Systemic lupus erythematous	1311	4651	SNPs in CRP gene	European	NR	Based of summary data from five consortia (the Schizophrenia Working Group of the Psychiatric Genomics Consortium, the Autism Spectrum Disorder Working Group of the Psychiatric Genomics Consortium, the GERAD1 Consortium, the International Consortium for Blood Pressure Genome-Wide Association Studies, and the PAGE Consortium)	rs1130864, rs1205, rs3093077	0.02	OR	Per 1 mg/L increase in lnCRP	1.20 (0.80, 1.81)	0.38	2SMR, PSD, IVW	Yes
Prins P. B, 2016	27327646	Systemic lupus erythematous	1311	4651	5*10^-8	European	NR	Based of summary data from five consortia (the Schizophrenia Working Group of the Psychiatric Genomics Consortium, the Autism Spectrum Disorder Working Group of the Psychiatric Genomics Consortium, the GERAD1 Consortium, the International Consortium for Blood Pressure Genome-Wide Association Studies, and the PAGE Consortium)	rs10521222, rs12037222, rs12239046, rs1260326, rs13233571, rs1800961, rs2794520, rs340029, rs4129267, rs4420065, rs6734238	0.05	OR	Per 1 mg/L increase in lnCRP	1.06 (0.71, 1.58)	0.78	2SMR, PSD, IVW	No
Prins P. B, 2016	27327646	Systemic sclerosis	2356	7518	SNPs in CRP gene	European	NR	Based of summary data from five consortia (the Schizophrenia Working Group of the Psychiatric Genomics Consortium, the Autism Spectrum Disorder Working Group of the Psychiatric Genomics Consortium, the GERAD1 Consortium, the International Consortium for Blood Pressure Genome-Wide Association Studies, and the PAGE Consortium)	rs1130864, rs1205, rs3093077	0.02	OR	Per 1 mg/L increase in lnCRP	1.07 (0.78, 1.45)	0.68	2SMR, PSD, IVW	Yes
Prins P. B, 2016	27327646	Systemic sclerosis	2356	7518	5*10^-8	European	NR	Based of summary data from five consortia (the Schizophrenia Working Group of the Psychiatric Genomics Consortium, the Autism Spectrum Disorder Working Group of the Psychiatric Genomics Consortium, the GERAD1 Consortium, the International Consortium for Blood Pressure Genome-Wide Association Studies, and the PAGE Consortium)	rs10521222, rs1260326, rs13233571, rs1800961, rs2794520, rs2847281, rs340029, rs4129267, rs4420065, rs6734238, rs6901250	0.05	OR	Per 1 mg/L increase in lnCRP	0.84 (0.62, 1.14)	0.28	2SMR, PSD, IVW	No
Rode L, 2014	24762112	Telomere length in base pairs	NA	45069	Previousely associated with CRP and BMI	White Danish	NR	Copenhagen General Population Study	rs3091244	NR	MD	Per doubling of CRP	-66 (-124, -7)	NR	1SMR, IPD, IV regression	Yes
Timpson N, 2005	16325697	Triglycerides (mmol/L)	NA	3206	SNPs in CRP gene (4 haplotypes)	NR (British)	rs2794521 (monomorphic)	British Women’s Heart and Health Study	rs1800947, rs1130864, rs1205	NR	GMR, Geometric Means Ratio	Per doubling of CRP	0.99 (0.92, 1.08)	NR	1SMR, IPD, IV regression	Yes
Prins P. B, 2016	27327646	Type 1 diabetes	9934	26890	SNPs in CRP gene	European	NR	Based of summary data from five consortia (the Schizophrenia Working Group of the Psychiatric Genomics Consortium, the Autism Spectrum Disorder Working Group of the Psychiatric Genomics Consortium, the GERAD1 Consortium, the International Consortium for Blood Pressure Genome-Wide Association Studies, and the PAGE Consortium)	rs1130864, rs1205	0.02	OR	Per 1 mg/L increase in lnCRP	1.15 (0.90, 1.47)	0.26	2SMR, PSD, IVW	Yes
Prins P. B, 2016	27327646	Type 1 diabetes	9934	26890	5*10^-8	European	NR	Based of summary data from five consortia (the Schizophrenia Working Group of the Psychiatric Genomics Consortium, the Autism Spectrum Disorder Working Group of the Psychiatric Genomics Consortium, the GERAD1 Consortium, the International Consortium for Blood Pressure Genome-Wide Association Studies, and the PAGE Consortium)	14 SNPs	0.05	OR	Per 1 mg/L increase in lnCRP	1.06 (0.89, 1.27)	0.52	2SMR, PSD, IVW	No
Prins P. B, 2016	27327646	Type 1 diabetes	9934	26890	5*10^-8	European	NR	Based of summary data from five consortia (the Schizophrenia Working Group of the Psychiatric Genomics Consortium, the Autism Spectrum Disorder Working Group of the Psychiatric Genomics Consortium, the GERAD1 Consortium, the International Consortium for Blood Pressure Genome-Wide Association Studies, and the PAGE Consortium)	rs10745954, rs1183910, rs12037222, rs12239046, rs1260326, rs13233571, rs2794520, rs2847281, rs340029, rs4129267, rs4420065, rs4705952, rs6734238, rs6901250, rs9987289	0.05	OR	Per 1 mg/L increase in lnCRP	1.10 (0.92, 1.31)	0.31	2SMR, PSD, IVW	No
Cheng L, 2018	30619477	Type 2 diabetes	12171	69033	5*10^-8; previously associated with CRP	European	SNPS associated with T2D (p<5*10^-2); SNPs in LD	DIAGRAM consortium	rs6700896, rs4537545, rs7553007, rs1183910	NR	OR	NR	1.114 (1.059, 1.172)	0.024	2SMR, PSD, penalized robust IVW (sensitivity: MR-Egger)	No
Noordam R, 2018	29753585	Type 2 diabetes	12171	69033	5*10^-8, specifically linked to hsCRP serum levels	European	SNPs that did not attain a genome-wide association in the fixed-effects meta-analysis of the discovery and replication panels	DIAGRAM consortium	rs2794520, rs4420065, rs1260326, rs10521222, rs10745954, rs12037222	NR	OR	Per unit increase in lnCRP	1.08 (0.78, 1.48)	NR	2SMR, PSD, IVW	No
Noordam R, 2018	29753585	Type 2 diabetes	12171	69033	5*10^-8, using genetic instrument variables involved in general inflammation	European	SNPs that did not attain a genome-wide association in the fixed-effects meta-analysis of the discovery and replication panels	DIAGRAM consortium	rs4420638, rs1183910, rs4129267, rs6734238, rs12239046, rs9987289, rs13233571, rs1800961, rs340029	NR	OR	Per unit increase in lnCRP	1.21 (0.80, 1.82)	NR	2SMR, PSD, IVW	No
Noordam R, 2018	29753585	Type 2 diabetes	12171	69033	5*10^-8, using all genetic instrument variables	European	SNPs that did not attain a genome-wide association in the fixed-effects meta-analysis of the discovery and replication panels	DIAGRAM consortium	rs2794520, rs4420638, rs1183910, rs4420065, rs4129267, rs1260326, rs6734238, rs12239046, rs10521222, rs10745954, rs12037222, rs9987289, rs13233571, rs1800961, rs340029	0.05	OR	Per unit increase in lnCRP	1.15, (0.93, 1.42)	NR	2SMR, PSD, IVW	No
Prins P. B, 2016	27327646	Type 2 diabetes	6698	22570	SNPs in CRP gene	European	NR	Based of summary data from five consortia (the Schizophrenia Working Group of the Psychiatric Genomics Consortium, the Autism Spectrum Disorder Working Group of the Psychiatric Genomics Consortium, the GERAD1 Consortium, the International Consortium for Blood Pressure Genome-Wide Association Studies, and the PAGE Consortium)	rs1130864, rs1205, rs1800947, rs3093077	0.02	OR	Per 1 mg/L increase in lnCRP	1.11 (0.94, 1.32)	0.23	2SMR, PSD, IVW	Yes
Prins P. B, 2016	27327646	Type 2 diabetes	6698	22570	5*10^-8	European	NR	Based of summary data from five consortia (the Schizophrenia Working Group of the Psychiatric Genomics Consortium, the Autism Spectrum Disorder Working Group of the Psychiatric Genomics Consortium, the GERAD1 Consortium, the International Consortium for Blood Pressure Genome-Wide Association Studies, and the PAGE Consortium)	rs10521222, rs10745954, rs1183910, rs12037222, rs12239046, rs1260326, rs13233571, rs1800961, rs2794520, rs2847281, rs340029, rs4129267, rs4420065, rs4420638, rs4705952, rs6734238, rs6901250, rs9987289	0.05	OR	Per 1 mg/L increase in lnCRP	1.090 (0.95, 1.24)	0.21	2SMR, PSD, IVW	No
Prins P. B, 2016	27327646	Type 2 diabetes	6698	22570	5*10^-8	European	NR	Based of summary data from five consortia (the Schizophrenia Working Group of the Psychiatric Genomics Consortium, the Autism Spectrum Disorder Working Group of the Psychiatric Genomics Consortium, the GERAD1 Consortium, the International Consortium for Blood Pressure Genome-Wide Association Studies, and the PAGE Consortium)	17 SNPs	0.05	OR	Per 1 mg/L increase in lnCRP	0.95 (0.82, 1.10)	0.52	2SMR, PSD, IVW	No
Rafiq, 2008	18853133	Type 2 diabetes	4549	10128	Previously associated with CRP	NR	MAF<1%; SNPs not in Hardy-Weinberg equilibrium	Wellcome Trust Case Control Consortium, Diabetes Genetics Initiative, Finland-United States Investigation of NIDDM Genetics	rs12093699	NR	OR	Per allele effect	1.02 (0.96, 1.09)	0.52	three-way meta-analysis results across WTCCC, DGI and FUSION studies	Yes
Prins P. B, 2016	27327646	Ulcerative colitis	6687	26405	SNPs in CRP gene	European	NR	Based of summary data from five consortia (the Schizophrenia Working Group of the Psychiatric Genomics Consortium, the Autism Spectrum Disorder Working Group of the Psychiatric Genomics Consortium, the GERAD1 Consortium, the International Consortium for Blood Pressure Genome-Wide Association Studies, and the PAGE Consortium)	rs1130864, rs1205, rs1800947, rs3093077	0.02	OR	Per 1 mg/L increase in lnCRP	1.10 (0.92, 1.31)	0.29	2SMR, PSD, IVW	Yes
Prins P. B, 2016	27327646	Ulcerative colitis	6687	26405	5*10^-8	European	NR	Based of summary data from five consortia (the Schizophrenia Working Group of the Psychiatric Genomics Consortium, the Autism Spectrum Disorder Working Group of the Psychiatric Genomics Consortium, the GERAD1 Consortium, the International Consortium for Blood Pressure Genome-Wide Association Studies, and the PAGE Consortium)	rs10521222, rs10745954, rs1183910, rs12037222, rs12239046, rs1260326, rs13233571, rs1800961, rs2794520, rs2847281, rs340029, rs4129267, rs4420065, rs4420638, rs4705952, rs6734238, rs6901250	0.05	OR	Per 1 mg/L increase in lnCRP	1.05 (0.91, 1.21)	0.49	2SMR, PSD, IVW	No
Prins P. B, 2016	27327646	Ulcerative colitis	6687	26405	5*10^-8	European	NR	Based of summary data from five consortia (the Schizophrenia Working Group of the Psychiatric Genomics Consortium, the Autism Spectrum Disorder Working Group of the Psychiatric Genomics Consortium, the GERAD1 Consortium, the International Consortium for Blood Pressure Genome-Wide Association Studies, and the PAGE Consortium)	16 SNPs	0.05	OR	Per 1 mg/L increase in lnCRP	1.11 (0.96, 1.28)	0.16	2SMR, PSD, IVW	No
Zacho J, 2010	20466978	Venous Thromboembolism	1370	46470	SNPs in CRP gene	White Danish	NR	Copenhagen General Population Study, Copenhagen City Heart Study	rs3091244, rs1130864, rs1205, rs3093077	NR	OR	Per doubling of CRP	0.80 (0.56, 1.12)	NR	1SMR, IPD, GLSR	Yes
Bochud M, 2009	19584180	Waist (cm), men	NA	2526	top hits of SNPs in CRP and LEPR genes	NR	MAF<1%	Caucasian population-based study, Men only	rs7553007, rs1805096	NR	MD	Per unit increase in log2 CRP	0.59 (-2.19, 3.38)	0.67	1SMR, IPD, IV regression (2SLS)	No
Bochud M, 2009	19584180	Waist (cm), women	NA	2836	top hits of SNPs in CRP and LEPR genes	NR	MAF<1%	Caucasian population-based study, Women only	rs7553007, rs1805096	NR	MD	Per unit increase in log2 CRP	2.03 (0.42, 3.63)	0.01	1SMR, IPD, IV regression (2SLS)	No
Timpson N, 2005	16325697	Waist-to-hip ratio	NA	3206	SNPs in CRP gene (4 haplotypes)	NR (British)	rs2794521 (monomorphic)	British Women’s Heart and Health Study	rs1800947, rs1130864, rs1205	NR	MD	Per doubling of CRP	0.005 (-0.007, 0.016)	NR	1SMR, IPD, IV regression	Yes
Wium-Andersen, 2014	24246360	Wanting to give up	4846	75694	SNPs in CRP gene, 4 that capture most variation	White Danish	NR	Copenhagen General Population Study, Copenhagen City Heart Study	rs3091244, rs1130864, rs1205, rs3093077	NR	OR	Per doubling of CRP	1.02 (0.83, 1.26)	NR	1SMR, IPD, IV regression	Yes
Abbreviations: 1SMR, one-sample Mendelian Randomization; 2SMR, two-sample Mendelian Randomization; BMD, Bone mineral density; BMI, body mass index; CAD, Coronary artery disease; CHD, Coronary heart disease; COPD, chronic obstructive pulmonary disease; CRP, c-reactive protein; DBP diastolic blood pressure; FEF, forced expiratory flow; FEV1Forced expiratory volume in 1 second; FVC, Forced vital cap…

## Sheet: Appendix Table 5
Analysis	Reference	PMID	Phenotype	N cases	Total N	Instrument selection approach	Population ancestry	SNP exclusion criteria	Cohort(s)	SNPs used in the instrument	% variance explained	Metric	Level of exposure	Causal effect estimate*	P-value‡	MR method	SNPS from CRP gene
Main	Ligthart S, 2018	30388399	Alzheimer's disease	17008	54162	lead variant at the CRP locus	European	NR	IGAP	rs2794520	0.014	OR	Per unit increase in lnCRP	1.05 (0.877, 1.258)	0.592	Single SNP	No
Main	Ligthart S, 2018	30388399	Alzheimer's disease	17008	54162	5*10^-8; 48 lead SNPs from HapMap GWAS and 4 SNPs from 1KG GWAS	European	NR	IGAP	52 SNPs	6.2% in HamPam and 6.5% in 1KG GWAS	OR	Per unit increase in lnCRP	0.511 (0.297, 0.879)	0.015	IVW	No
Sensitivity	Ligthart S, 2018	30388399	Alzheimer's disease	17008	54162	5*10^-8; 48 lead SNPs from HapMap GWAS and 4 SNPs from 1KG GWAS	European	NR	IGAP	52 SNPs	6.2% in HamPam and 6.5% in 1KG GWAS	beta	Per unit increase in lnCRP	0.046 (0.003, 0.089)	0.042	MR-Egger intercept	No
Sensitivity	Ligthart S, 2018	30388399	Alzheimer's disease	17008	54162	5*10^-8; 48 lead SNPs from HapMap GWAS and 4 SNPs from 1KG GWAS	European	NR	IGAP	52 SNPs	6.2% in HamPam and 6.5% in 1KG GWAS	OR	Per unit increase in lnCRP	0.271 (0.123, 0.600)	0.002	MR Egger	No
Sensitivity	Ligthart S, 2018	30388399	Alzheimer's disease	17008	54162	5*10^-8; 48 lead SNPs from HapMap GWAS and 4 SNPs from 1KG GWAS	European	NR	IGAP	52 SNPs	6.2% in HamPam and 6.5% in 1KG GWAS	OR	Per unit increase in lnCRP	1.040 (0.896, 1.207)	0.612	WM	No
Sensitivity	Ligthart S, 2018	30388399	Alzheimer's disease	17008	54162	5*10^-8; 48 lead SNPs from HapMap GWAS and 4 SNPs from 1KG GWAS	European	NR	IGAP	52 SNPs	6.2% in HamPam and 6.5% in 1KG GWAS	OR	Per unit increase in lnCRP	1.049 (0.904, 1.218)	0.529	penalized WM	No
Main	Larsson S, 2017	29212772	Alzheimer's disease	17008	54162	5*10^-8	European	r2>0.2	International Genomics of Alzheimer’s Project	rs12037222, rs12239046, rs2794520, rs4129267, rs4420065, rs1260326, rs6734238, rs4705952, rs6901250, rs13233571, rs4240624, rs10745954, rs1183910, rs340029, rs10521222, rs2847281, rs1800961	NR	OR	Per 1 SD increase in CRP	1.04 (0.94, 1.17)	0.44	IVW	No
Main	Larsson S, 2017	29212772	Alzheimer's disease	17008	54162	5*10^-8	European	r2>0.2	International Genomics of Alzheimer’s Project	rs12037222, rs12239046, rs2794520, rs4129267, rs4420065, rs1260326, rs6734238, rs4705952, rs6901250, rs13233571, rs4240624, rs10745954, rs1183910, rs340029, rs10521222, rs2847281, rs12721051, rs1800961	NR	OR	Per 1 SD increase in CRP	0.36 (0.33, 0.40)	1.1e-86	IVW	No
Main	Prins P. B, 2016	27327646	Alzheimer's disease	4663	13020	SNPs in CRP gene	European	NR	Based of summary data from five consortia (the Schizophrenia Working Group of the Psychiatric Genomics Consortium, the Autism Spectrum Disorder Working Group of the Psychiatric Genomics Consortium, the GERAD1 Consortium, the International Consortium for Blood Pressure Genome-Wide Association Studies, and the PAGE Consortium)	rs1130864, rs3093077	0.02	OR	Per 1 mg/L increase in lnCRP	1.26 (0.89, 1.78)	0.2	IVW	Yes
Main	Prins P. B, 2016	27327646	Alzheimer's disease	4663	13020	5*10^-8	European	NR	Based of summary data from five consortia (the Schizophrenia Working Group of the Psychiatric Genomics Consortium, the Autism Spectrum Disorder Working Group of the Psychiatric Genomics Consortium, the GERAD1 Consortium, the International Consortium for Blood Pressure Genome-Wide Association Studies, and the PAGE Consortium)	rs10521222, rs10745954, rs12037222, rs12239046, rs1260326, rs1800961, rs2794520, rs340029, rs4129267, rs4420065, rs6734238	0.05	OR	Per 1 mg/L increase in lnCRP	1.26 (0.99, 1.61)	0.06	IVW	No
Main	Marott SCW, 2010	20797493	Atrial fibrillation	2111	46876	SNPs in CRP gene	White Danish	1.3% to 1.5%	Copenhagen General Population Study, Copenhagen City Heart Study	rs1205, rs1130864, rs3091244, rs3093077	NR	OR	Per doubling of CRP	0.76 (0.62, 0.93)	NR	1SMR, IPD, GLSR	Yes
Main	Ligthart S, 2018	30388399	Bipolar disorder	7481	16731	lead variant at the CRP locus	European	NR	PGC	rs2794520	0.014	OR	Per unit increase in lnCRP	1.334 (1.026, 1.734)	0.032	Single SNP	No
Main	Ligthart S, 2018	30388399	Bipolar disorder	7481	16731	5*10^-8; 48 lead SNPs from HapMap GWAS and 4 SNPs from 1KG GWAS	European	NR	PGC	52 SNPs	6.2% in HamPam and 6.5% in 1KG GWAS	OR	Per unit increase in lnCRP	1.161 (0.998, 1.35)	0.054	IVW	No
Sensitivity	Ligthart S, 2018	30388399	Bipolar disorder	7481	16731	5*10^-8; 48 lead SNPs from HapMap GWAS and 4 SNPs from 1KG GWAS	European	NR	PGC	52 SNPs	6.2% in HamPam and 6.5% in 1KG GWAS	beta	Per unit increase in lnCRP	-0.013 (-0.025, -0.001)	0.049	MR-Egger intercept	No
Sensitivity	Ligthart S, 2018	30388399	Bipolar disorder	7481	16731	5*10^-8; 48 lead SNPs from HapMap GWAS and 4 SNPs from 1KG GWAS	European	NR	PGC	52 SNPs	6.2% in HamPam and 6.5% in 1KG GWAS	OR	Per unit increase in lnCRP	1.363 (1.101, 1.688)	0.007	MR Egger	No
Sensitivity	Ligthart S, 2018	30388399	Bipolar disorder	7481	16731	5*10^-8; 48 lead SNPs from HapMap GWAS and 4 SNPs from 1KG GWAS	European	NR	PGC	52 SNPs	6.2% in HamPam and 6.5% in 1KG GWAS	OR	Per unit increase in lnCRP	1.33 (1.106, 1.599)	0.003	WM	No
Sensitivity	Ligthart S, 2018	30388399	Bipolar disorder	7481	16731	5*10^-8; 48 lead SNPs from HapMap GWAS and 4 SNPs from 1KG GWAS	European	NR	PGC	52 SNPs	6.2% in HamPam and 6.5% in 1KG GWAS	OR	Per unit increase in lnCRP	1.324 (1.089, 1.611)	0.004	penalized WM	No
Main	Prins P. B, 2016	27327646	Bipolar disorder	7481	16731	SNPs in CRP gene	European	NR	Based of summary data from five consortia (the Schizophrenia Working Group of the Psychiatric Genomics Consortium, the Autism Spectrum Disorder Working Group of the Psychiatric Genomics Consortium, the GERAD1 Consortium, the International Consortium for Blood Pressure Genome-Wide Association Studies, and the PAGE Consortium)	rs1130864, rs1205, rs1800947, rs3093077	0.02	OR	Per 1 mg/L increase in lnCRP	1.17 (0.97, 1.42)	0.11	IVW	Yes
Main	Prins P. B, 2016	27327646	Bipolar disorder	7481	16731	5*10^-8	European	NR	Based of summary data from five consortia (the Schizophrenia Working Group of the Psychiatric Genomics Consortium, the Autism Spectrum Disorder Working Group of the Psychiatric Genomics Consortium, the GERAD1 Consortium, the International Consortium for Blood Pressure Genome-Wide Association Studies, and the PAGE Consortium)	rs10521222, rs10745954, rs1183910, rs12037222, rs12239046, rs1260326, rs13233571, rs1800961, rs2794520, rs2847281, rs340029, rs4129267, rs4420065, rs4420638, rs4705952, rs6734238, rs6901250, rs9987289	0.05	OR	Per 1 mg/L increase in lnCRP	1.21 (1.05, 1.40)	0.007	IVW	No
Main	Prins P. B, 2016	27327646	BMI (in SD)	NA	123864	SNPs in CRP gene	European	NR	Based of summary data from five consortia (the Schizophrenia Working Group of the Psychiatric Genomics Consortium, the Autism Spectrum Disorder Working Group of the Psychiatric Genomics Consortium, the GERAD1 Consortium, the International Consortium for Blood Pressure Genome-Wide Association Studies, and the PAGE Consortium)	rs1130864, rs1205, rs1800947, rs3093077	0.02	MD	Per 1 mg/L increase in lnCRP	-0.017 (-0.06, 0.02)	0.41	IVW	Yes
Main	Prins P. B, 2016	27327646	BMI (in SD)	NA	123864	5*10^-8	European	NR	Based of summary data from five consortia (the Schizophrenia Working Group of the Psychiatric Genomics Consortium, the Autism Spectrum Disorder Working Group of the Psychiatric Genomics Consortium, the GERAD1 Consortium, the International Consortium for Blood Pressure Genome-Wide Association Studies, and the PAGE Consortium)	rs10521222, rs10745954, rs1183910, rs12037222, rs12239046, rs1260326, rs13233571, rs1800961, rs2794520, rs2847281, rs340029, rs4129267, rs4420065, rs4420638, rs4705952, rs6734238, rs6901250, rs9987289	0.05	MD	Per 1 mg/L increase in lnCRP	-0.005 (-0.03, 0.02)	0.74	IVW	No
Main	Timpson NJ, 2011	20714329	BMI (kg/m2)	NA	21836	SNPs in CRP gene (4 haplotypes)	White Danish	NR	Copenhagen General Population Study	rs3091244	NR	MD	Per doubling of logCRP	-0.24 (-0.58, 0.11)	0.2	1SMR, IPD, GMM, generalised methods of moments	Yes
Main	Timpson N, 2005	16325697	BMI (kg/m2)	NA	3206	SNPs in CRP gene (4 haplotypes)	NR (British)	NR	British Women’s Heart and Health Study	rs1800947, rs1130864, rs1205	NR	MD	Per doubling of CRP	-0.44 (-1.34, 0.46)	NR	1SMR, IPD, IV regression	Yes
Main	Bochud M, 2009	19584180	BMI (kg/m2), men	NA	2526	top hits of SNPs in CRP and LEPR genes	NR	MAF<1%	Caucasian population-based study, Men only	rs7553007, rs1805096	NR	MD	Per unit increase in log2 CRP	0.14 (-0.90, 1.18)	0.79	1SMR, IPD, IV regression (2SLS)	No
Main	Bochud M, 2009	19584180	BMI (kg/m2), women	NA	2836	top hits of SNPs in CRP and LEPR genes	NR	MAF<1%	Caucasian population-based study, Women only	rs7553007, rs1805096	NR	MD	Per unit increase in log2 CRP	0.97 (0.34, 1.60)	0.002	1SMR, IPD, IV regression (2SLS)	No
Main	Ligthart S, 2018	30388399	CAD	60801	184305	lead variant at the CRP locus	European	NR	PGC	rs2794520	0.014	OR	Per unit increase in lnCRP	1.008 (0.909, 1.118)	0.882	Single SNP	No
Main	Ligthart S, 2018	30388399	CAD	60801	184305	5*10^-8; 48 lead SNPs from HapMap GWAS and 4 SNPs from 1KG GWAS	European	NR	PGC	52 SNPs	6.2% in HamPam and 6.5% in 1KG GWAS	OR	Per unit increase in lnCRP	0.958 (0.845, 1.086)	0.506	IVW	No
Sensitivity	Ligthart S, 2018	30388399	CAD	60801	184305	5*10^-8; 48 lead SNPs from HapMap GWAS and 4 SNPs from 1KG GWAS	European	NR	PGC	52 SNPs	6.2% in HamPam and 6.5% in 1KG GWAS	beta	Per unit increase in lnCRP	0.014 (0.004, 0.024)	0.0058	MR-Egger intercept	No
Sensitivity	Ligthart S, 2018	30388399	CAD	60801	184305	5*10^-8; 48 lead SNPs from HapMap GWAS and 4 SNPs from 1KG GWAS	European	NR	PGC	52 SNPs	6.2% in HamPam and 6.5% in 1KG GWAS	OR	Per unit increase in lnCRP	0.795 (0.669, 0.944)	0.012	MR Egger	No
Sensitivity	Ligthart S, 2018	30388399	CAD	60801	184305	5*10^-8; 48 lead SNPs from HapMap GWAS and 4 SNPs from 1KG GWAS	European	NR	PGC	52 SNPs	6.2% in HamPam and 6.5% in 1KG GWAS	OR	Per unit increase in lnCRP	0.942 (0.841, 1.055)	0.299	WM	No
Sensitivity	Ligthart S, 2018	30388399	CAD	60801	184305	5*10^-8; 48 lead SNPs from HapMap GWAS and 4 SNPs from 1KG GWAS	European	NR	PGC	52 SNPs	6.2% in HamPam and 6.5% in 1KG GWAS	OR	Per unit increase in lnCRP	1.003 (0.911, 1.104)	0.95	penalized WM	No
Main	Prins P. B, 2016	27327646	CAD	60801	184305	SNPs in CRP gene	European	NR	Based of summary data from five consortia (the Schizophrenia Working Group of the Psychiatric Genomics Consortium, the Autism Spectrum Disorder Working Group of the Psychiatric Genomics Consortium, the GERAD1 Consortium, the International Consortium for Blood Pressure Genome-Wide Association Studies, and the PAGE Consortium)	rs1130864, rs1205, rs1800947, rs3093077	0.02	OR	Per 1 mg/L increase in lnCRP	1.00 (0.93, 1.07)	0.965	IVW	Yes
Main	Prins P. B, 2016	27327646	CAD	60801	184305	5*10^-8	European	NR	Based of summary data from five consortia (the Schizophrenia Working Group of the Psychiatric Genomics Consortium, the Autism Spectrum Disorder Working Group of the Psychiatric Genomics Consortium, the GERAD1 Consortium, the International Consortium for Blood Pressure Genome-Wide Association Studies, and the PAGE Consortium)	15 SNPs	0.05	OR	Per 1 mg/L increase in lnCRP	0.98 (0.91, 1.06)	0.65	IVW	No
Main	Prins P. B, 2016	27327646	CAD	60801	184305	5*10^-8	European	NR	Based of summary data from five consortia (the Schizophrenia Working Group of the Psychiatric Genomics Consortium, the Autism Spectrum Disorder Working Group of the Psychiatric Genomics Consortium, the GERAD1 Consortium, the International Consortium for Blood Pressure Genome-Wide Association Studies, and the PAGE Consortium)	rs10521222, rs10745954, rs1183910, rs12037222, rs12239046, rs1260326, rs13233571, rs1800961, rs2794520, rs2847281, rs340029, rs4129267, rs4420065, rs4420638, rs4705952, rs6734238, rs6901250, rs9987289	0.05	OR	Per 1 mg/L increase in lnCRP	0.88 (0.84, 0.94)	2.4e-05	IVW	No
Main	Wang X, 2018	30476131	Colorectal cancer	30480	53324	5*10^-8; Previousely associated with CRP	European	if r2>0.2, SNP with larger P value excluded	Genetics and Epidemiology of Colorectal Cancer Consortium (GECCO), the Colorectal Transdisciplinary Study (CORECT)	rs2794520, rs4420638, rs1183910, rs4420065, rs4129267, rs1260326, rs6734238, rs12239046, rs9987289, rs10521222, rs10745954, rs12037222, rs1800961, rs13233571, rs340029, rs4705952, rs2847281, rs6901250, rs1800947	~5%	OR	Per unit increase in lnCRP	1.04 (0.97, 1.12)	0.256	IVW	No
Sensitivity	Wang X, 2018	30476131	Colorectal cancer	30480	53324	5*10^-8; Previousely associated with CRP	European	if r2>0.2, SNP with larger P value excluded	Genetics and Epidemiology of Colorectal Cancer Consortium (GECCO), the Colorectal Transdisciplinary Study (CORECT)	rs2794520, rs4420638, rs1183910, rs4420065, rs4129267, rs1260326, rs6734238, rs12239046, rs9987289, rs10521222, rs10745954, rs12037222, rs1800961, rs13233571, rs340029, rs4705952, rs2847281, rs6901250, rs1800947	~5%	OR	Per unit increase in lnCRP	1.09 (0.99, 1.21)	0.083	WM	No
Sensitivity	Wang X, 2018	30476131	Colorectal cancer	30480	53324	5*10^-8; Previousely associated with CRP	European	if r2>0.2, SNP with larger P value excluded	Genetics and Epidemiology of Colorectal Cancer Consortium (GECCO), the Colorectal Transdisciplinary Study (CORECT)	rs2794520, rs4420638, rs1183910, rs4420065, rs4129267, rs1260326, rs6734238, rs12239046, rs9987289, rs10521222, rs10745954, rs12037222, rs1800961, rs13233571, rs340029, rs4705952, rs2847281, rs6901250, rs1800947	~5%	beta	Per unit increase in lnCRP	NR	0.159	MR-Egger intercept	No
Sensitivity	Wang X, 2018	30476131	Colorectal cancer	30480	53324	5*10^-8; Previousely associated with CRP	European	if r2>0.2, SNP with larger P value excluded	Genetics and Epidemiology of Colorectal Cancer Consortium (GECCO), the Colorectal Transdisciplinary Study (CORECT)	rs2794520, rs4420638, rs1183910, rs4420065, rs4129267, rs1260326, rs6734238, rs12239046, rs9987289, rs10521222, rs10745954, rs12037222, rs1800961, rs13233571, rs340029, rs4705952, rs2847281, rs6901250, rs1800947	~5%	NR	NR	NR	NR	Other sensitivity analyses included median, penalized WM, penalized IVW, robust IVW, penalized MR-Egger, robust MR-Egger, penalized robust MR-Egger presented as figures	No
Main	Allin KH, 2009	20056955	Colorectal cancer	858	46618	SNPs in CRP gene	White Danish	NR	Copenhagen General Population Study, Copenhagen City Heart Study	rs1205, rs1130864, rs3091244, rs3093077	NR	OR	Per doubling of CRP	1.10 (0.74, 1.64)	NR	1SMR, IPD, GLSR	Yes
Main	Heikkila K, 2010	20727736	Colorectal cancer	116	13044	2 of 13 SNPs previousely associated with CRP; (F = 39.0) and not associated with age, sex or body mass index	NR (Finnish)	NR	FINRISK 1992, FINRISK 1997, Health 2000	rs1169300, rs2794520	NR	Probit	Per unit increase	0.07 (-0.44, 0.58)	NR	1SMR, IPD, IV probit regression	No
Main	Nimptsch K, 2014	25043606	Colorectal cancer	727	1454	tagging SNPs in the CRP gene	NR	r2>0.8 and MAF >5%	EPIC	rs1205, rs1800947, rs1130864, rs2808630, rs3093077	NR	OR	Per doubling of CRP	1.74 (1.06, 2.85)	NR	1SMR, IPD, IV regression	Yes
Sensitivity	Nimptsch K, 2014	25043606	Colorectal cancer	727	1454	tagging SNPs in the CRP gene	NR	r2>0.8 and MAF >5%	EPIC	rs1205, rs1800947, rs1130864, rs2808630, rs3093077	NR	Probit	Per doubling of CRP	0.40 (0.09, 0.72)	NR	1SMR, IPD, IV probit regression	Yes
Main	Prins P. B, 2016	27327646	Crohn's disease	6333	21389	SNPs in CRP gene	European	NR	Based of summary data from five consortia (the Schizophrenia Working Group of the Psychiatric Genomics Consortium, the Autism Spectrum Disorder Working Group of the Psychiatric Genomics Consortium, the GERAD1 Consortium, the International Consortium for Blood Pressure Genome-Wide Association Studies, and the PAGE Consortium)	rs1130864, rs1205, rs1800947, rs3093077	0.02	OR	Per 1 mg/L increase in lnCRP	0.78 (0.65, 0.94)	0.009	IVW	Yes
Main	Prins P. B, 2016	27327646	Crohn's disease	6333	21389	5*10^-8	European	NR	Based of summary data from five consortia (the Schizophrenia Working Group of the Psychiatric Genomics Consortium, the Autism Spectrum Disorder Working Group of the Psychiatric Genomics Consortium, the GERAD1 Consortium, the International Consortium for Blood Pressure Genome-Wide Association Studies, and the PAGE Consortium)	12 SNPs	0.05	OR	Per 1 mg/L increase in lnCRP	0.93 (0.79, 1.08)	0.34	IVW	No
Main	Prins P. B, 2016	27327646	Crohn's disease	6333	21389	5*10^-8	European	NR	Based of summary data from five consortia (the Schizophrenia Working Group of the Psychiatric Genomics Consortium, the Autism Spectrum Disorder Working Group of the Psychiatric Genomics Consortium, the GERAD1 Consortium, the International Consortium for Blood Pressure Genome-Wide Association Studies, and the PAGE Consortium)	rs10521222, rs10745954, rs1183910, rs12037222, rs12239046, rs1260326, rs13233571, rs1800961, rs2794520, rs2847281, rs340029, rs4129267, rs4420065, rs4420638, rs4705952, rs6734238, rs6901250	0.05	OR	Per 1 mg/L increase in lnCRP	0.81 (0.70, 0.94)	0.005	IVW	No
Main	Ligthart S, 2018	30388399	Crohn's disease	5956	20883	lead variant at the CRP locus	European	NR	IIBDGC	rs2794520	0.014	OR	Per unit increase in lnCRP	1.275 (0.982, 1.655)	0.678	Single SNP	No
Main	Ligthart S, 2018	30388399	Crohn's disease	5956	20883	5*10^-8; 48 lead SNPs from HapMap GWAS and 4 SNPs from 1KG GWAS	European	NR	IIBDGC	52 SNPs	6.2% in HamPam and 6.5% in 1KG GWAS	OR	Per unit increase in lnCRP	1.235 (0.944, 1.615)	0.123	IVW	No
Sensitivity	Ligthart S, 2018	30388399	Crohn's disease	5956	20883	5*10^-8; 48 lead SNPs from HapMap GWAS and 4 SNPs from 1KG GWAS	European	NR	IIBDGC	52 SNPs	6.2% in HamPam and 6.5% in 1KG GWAS	beta	Per unit increase in lnCRP	0.004 (-0.02, 0.028)	0.7	MR-Egger intercept	No
Sensitivity	Ligthart S, 2018	30388399	Crohn's disease	5956	20883	5*10^-8; 48 lead SNPs from HapMap GWAS and 4 SNPs from 1KG GWAS	European	NR	IIBDGC	52 SNPs	6.2% in HamPam and 6.5% in 1KG GWAS	OR	Per unit increase in lnCRP	1.165 (0.781, 1.738)	0.457	MR Egger	No
Sensitivity	Ligthart S, 2018	30388399	Crohn's disease	5956	20883	5*10^-8; 48 lead SNPs from HapMap GWAS and 4 SNPs from 1KG GWAS	European	NR	IIBDGC	52 SNPs	6.2% in HamPam and 6.5% in 1KG GWAS	OR	Per unit increase in lnCRP	1.151 (0.956, 1.387)	0.137	WM	No
Sensitivity	Ligthart S, 2018	30388399	Crohn's disease	5956	20883	5*10^-8; 48 lead SNPs from HapMap GWAS and 4 SNPs from 1KG GWAS	European	NR	IIBDGC	52 SNPs	6.2% in HamPam and 6.5% in 1KG GWAS	OR	Per unit increase in lnCRP	1.13 (0.938, 1.361)	0.12	penalized WM	No
Main	Ligthart S, 2018	30388399	DBP (mmHg)	NA	317756	lead variant at the CRP locus	European	NR	UK Biobank	rs2794520	0.014	MD	Per unit increase in lnCRP	-0.008 (-0.035, 0.019)	0.572	Single SNP	No
Main	Ligthart S, 2018	30388399	DBP (mmHg)	NA	317756	5*10^-8; 48 lead SNPs from HapMap GWAS and 4 SNPs from 1KG GWAS	European	NR	UK Biobank	52 SNPs	6.2% in HamPam and 6.5% in 1KG GWAS	MD	Per unit increase in lnCRP	-0.03 (-0.063, 0.003)	0.088	IVW	No
Sensitivity	Ligthart S, 2018	30388399	DBP (mmHg)	NA	317756	5*10^-8; 48 lead SNPs from HapMap GWAS and 4 SNPs from 1KG GWAS	European	NR	UK Biobank	52 SNPs	6.2% in HamPam and 6.5% in 1KG GWAS	beta	Per unit increase in lnCRP	-0.002 (-0.004, 0.000)	0.096	MR-Egger intercept	No
Sensitivity	Ligthart S, 2018	30388399	DBP (mmHg)	NA	317756	5*10^-8; 48 lead SNPs from HapMap GWAS and 4 SNPs from 1KG GWAS	European	NR	UK Biobank	52 SNPs	6.2% in HamPam and 6.5% in 1KG GWAS	MD	Per unit increase in lnCRP	0.001 (-0.048, 0.050)	0.959	MR Egger	No
Sensitivity	Ligthart S, 2018	30388399	DBP (mmHg)	NA	317756	5*10^-8; 48 lead SNPs from HapMap GWAS and 4 SNPs from 1KG GWAS	European	NR	UK Biobank	52 SNPs	6.2% in HamPam and 6.5% in 1KG GWAS	MD	Per unit increase in lnCRP	-0.008 (-0.032, 0.016)	0.513	WM	No
Sensitivity	Ligthart S, 2018	30388399	DBP (mmHg)	NA	317756	5*10^-8; 48 lead SNPs from HapMap GWAS and 4 SNPs from 1KG GWAS	European	NR	UK Biobank	52 SNPs	6.2% in HamPam and 6.5% in 1KG GWAS	MD	Per unit increase in lnCRP	-0.005 (-0.029, 0.019)	0.682	penalized WM	No
Main	Prins P. B, 2016	27327646	DBP (mmHg)	NA	69368	SNPs in CRP gene	European	NR	Based of summary data from five consortia (the Schizophrenia Working Group of the Psychiatric Genomics Consortium, the Autism Spectrum Disorder Working Group of the Psychiatric Genomics Consortium, the GERAD1 Consortium, the International Consortium for Blood Pressure Genome-Wide Association Studies, and the PAGE Consortium)	rs1130864, rs1205, rs1800947, rs3093077	0.02	MD	Per 1 mg/L increase in lnCRP	0.70 (0.20, 1.19)	0.006	IVW	Yes
Main	Prins P. B, 2016	27327646	DBP (mmHg)	NA	69368	5*10^-8	European	NR	Based of summary data from five consortia (the Schizophrenia Working Group of the Psychiatric Genomics Consortium, the Autism Spectrum Disorder Working Group of the Psychiatric Genomics Consortium, the GERAD1 Consortium, the International Consortium for Blood Pressure Genome-Wide Association Studies, and the PAGE Consortium)	17 SNPs	0.05	MD	Per 1 mg/L increase in lnCRP	0.385 (0.008, 0.78)	0.0499	IVW	No
Main	Prins P. B, 2016	27327646	DBP (mmHg)	NA	69368	5*10^-8	European	NR	Based of summary data from five consortia (the Schizophrenia Working Group of the Psychiatric Genomics Consortium, the Autism Spectrum Disorder Working Group of the Psychiatric Genomics Consortium, the GERAD1 Consortium, the International Consortium for Blood Pressure Genome-Wide Association Studies, and the PAGE Consortium)	rs10521222, rs10745954, rs1183910, rs12037222, rs12239046, rs1260326, rs13233571, rs1800961, rs2794520, rs2847281, rs340029, rs4129267, rs4420065, rs4420638, rs4705952, rs6734238, rs6901250, rs9987289	0.05	MD	Per 1 mg/L increase in lnCRP	0.45 (0.06, 0.84)	0.02	IVW	No
Main	Prins P. B, 2016	27327646	eGFRcr (in mm/min/1.73 m^2)	NA	74354	SNPs in CRP gene	European	NR	Based of summary data from five consortia (the Schizophrenia Working Group of the Psychiatric Genomics Consortium, the Autism Spectrum Disorder Working Group of the Psychiatric Genomics Consortium, the GERAD1 Consortium, the International Consortium for Blood Pressure Genome-Wide Association Studies, and the PAGE Consortium)	rs1130864, rs1205, rs1800947, rs3093077	0.02	MD	Per 1 mg/L increase in lnCRP	0.004 (-0.01, 0.02)	0.4	IVW	Yes
Main	Prins P. B, 2016	27327646	eGFRcr (in mm/min/1.73 m^2)	NA	74354	5*10^-8	European	NR	Based of summary data from five consortia (the Schizophrenia Working Group of the Psychiatric Genomics Consortium, the Autism Spectrum Disorder Working Group of the Psychiatric Genomics Consortium, the GERAD1 Consortium, the International Consortium for Blood Pressure Genome-Wide Association Studies, and the PAGE Consortium)	16 SNPs	0.05	MD	Per 1 mg/L increase in lnCRP	0.001 (-0.007, 0.01)	0.74	IVW	No
Main	Prins P. B, 2016	27327646	eGFRcr (in mm/min/1.73 m^2)	NA	74354	5*10^-8	European	NR	Based of summary data from five consortia (the Schizophrenia Working Group of the Psychiatric Genomics Consortium, the Autism Spectrum Disorder Working Group of the Psychiatric Genomics Consortium, the GERAD1 Consortium, the International Consortium for Blood Pressure Genome-Wide Association Studies, and the PAGE Consortium)	rs10521222, rs10745954, rs1183910, rs12037222, rs12239046, rs1260326, rs13233571, rs1800961, rs2794520, rs2847281, rs340029, rs4129267, rs4420065, rs4420638, rs4705952, rs6734238, rs6901250, rs9987289	0.05	MD	Per 1 mg/L increase in lnCRP	0.011 (0.003, 0.02)	0.005	IVW	No
Main	Bochud M, 2009	19584180	Fat mass (kg), men	NA	2526	top hits of SNPs in CRP and LEPR genes	NR	MAF<1%	Caucasian population-based study, Men only	rs7553007, rs1805096	NR	MD	Per unit increase in log2 CRP	0.48 (-1.36, 2.33)	0.61	1SMR, IPD, IV regression	No
Main	Bochud M, 2009	19584180	Fat mass (kg), women	NA	2836	top hits of SNPs in CRP and LEPR genes	NR	MAF<1%	Caucasian population-based study, Women only	rs7553007, rs1805096	NR	MD	Per unit increase in log2 CRP	1.99 (0.79, 3.19)	0.001	1SMR, IPD, IV regression	No
Main	Prins P. B, 2016	27327646	IBD	13020	47794	SNPs in CRP gene	European	NR	Based of summary data from five consortia (the Schizophrenia Working Group of the Psychiatric Genomics Consortium, the Autism Spectrum Disorder Working Group of the Psychiatric Genomics Consortium, the GERAD1 Consortium, the International Consortium for Blood Pressure Genome-Wide Association Studies, and the PAGE Consortium)	rs1130864, rs1205, rs3093077	NR	OR	Per 1 mg/L increase in lnCRP	0.97 (0.84, 1.13)	0.7	IVW	Yes
Main	Prins P. B, 2016	27327646	IBD	13020	47794	5*10^-8	European	NR	Based of summary data from five consortia (the Schizophrenia Working Group of the Psychiatric Genomics Consortium, the Autism Spectrum Disorder Working Group of the Psychiatric Genomics Consortium, the GERAD1 Consortium, the International Consortium for Blood Pressure Genome-Wide Association Studies, and the PAGE Consortium)	12 SNPs	0.05	OR	Per 1 mg/L increase in lnCRP	0.92 (0.79, 1.06)	0.24	IVW	No
Main	Prins P. B, 2016	27327646	IBD	13020	47794	5*10^-8	European	NR	Based of summary data from five consortia (the Schizophrenia Working Group of the Psychiatric Genomics Consortium, the Autism Spectrum Disorder Working Group of the Psychiatric Genomics Consortium, the GERAD1 Consortium, the International Consortium for Blood Pressure Genome-Wide Association Studies, and the PAGE Consortium)	rs10521222, rs10745954, rs12037222, rs12239046, rs1260326, rs13233571, rs1800961, rs2794520, rs2847281, rs340029, rs4129267, rs4420065, rs4705952, rs6734238, rs6901250	0.05	OR	Per 1 mg/L increase in lnCRP	0.85 (0.74, 0.98)	0.03	IVW	No
Main	Ligthart S, 2018	30388399	IBD	12882	34652	lead variant at the CRP locus	European	NR	IIBDGC	rs2794520	0.014	OR	Per unit increase in lnCRP	1.037 (0.857, 1.254)	0.713	Single SNP	No
Main	Ligthart S, 2018	30388399	IBD	12882	34652	5*10^-8; 48 lead SNPs from HapMap GWAS and 4 SNPs from 1KG GWAS	European	NR	IIBDGC	52 SNPs	6.2% in HamPam and 6.5% in 1KG GWAS	OR	Per unit increase in lnCRP	1.059 (0.818, 1.372)	0.663	IVW	No
Sensitivity	Ligthart S, 2018	30388399	IBD	12882	34652	5*10^-8; 48 lead SNPs from HapMap GWAS and 4 SNPs from 1KG GWAS	European	NR	IIBDGC	52 SNPs	6.2% in HamPam and 6.5% in 1KG GWAS	OR	Per unit increase in lnCRP	0.009 (-0.013, 0.031)	0.447	MR-Egger intercept	No
Sensitivity	Ligthart S, 2018	30388399	IBD	12882	34652	5*10^-8; 48 lead SNPs from HapMap GWAS and 4 SNPs from 1KG GWAS	European	NR	IIBDGC	52 SNPs	6.2% in HamPam and 6.5% in 1KG GWAS	OR	Per unit increase in lnCRP	0.947 (0.644, 1.394)	0.787	MR Egger	No
Sensitivity	Ligthart S, 2018	30388399	IBD	12882	34652	5*10^-8; 48 lead SNPs from HapMap GWAS and 4 SNPs from 1KG GWAS	European	NR	IIBDGC	52 SNPs	6.2% in HamPam and 6.5% in 1KG GWAS	OR	Per unit increase in lnCRP	1.028 (0.897, 1.18)	0.692	WM	No
Sensitivity	Ligthart S, 2018	30388399	IBD	12882	34652	5*10^-8; 48 lead SNPs from HapMap GWAS and 4 SNPs from 1KG GWAS	European	NR	IIBDGC	52 SNPs	6.2% in HamPam and 6.5% in 1KG GWAS	OR	Per unit increase in lnCRP	1.016 (0.886, 1.166)	0.819	penalized WM	No
Main	Wium-Andersen, 2014	24246360	Ischemic Heart Disease	7620	68809	SNPs in CRP gene, 4 that capture most variation	White Danish	NR	Copenhagen General Population Study, Copenhagen City Heart Study	rs3091244, rs1130864, rs1205, rs3093077	NR	OR	Per doubling of CRP	0.87 (0.73, 1.04)	NR	1SMR, IPD, IV regression	Yes
Main	Varbo A, 2013	23926208	Ischemic Heart Disease	10668	60608	SNPs in CRP gene	White Danish	NR	Copenhagen General Population Study, Copenhagen City Heart Study, Copenhagen Ischemic Heart Disease study	rs1205, rs1130864, rs3091244, rs3093077	NR	OR	Per doubling of CRP	3.3 (2.1, 5.2)	0.006	1SMR, IPD, IV regression	Yes
Main	Prins P. B, 2016	27327646	Knee osteoarthritis	5755	24260	SNPs in CRP gene	European	NR	Based of summary data from five consortia (the Schizophrenia Working Group of the Psychiatric Genomics Consortium, the Autism Spectrum Disorder Working Group of the Psychiatric Genomics Consortium, the GERAD1 Consortium, the International Consortium for Blood Pressure Genome-Wide Association Studies, and the PAGE Consortium)	rs1130864, rs1205, rs1800947, rs3093077	0.02	OR	Per 1 mg/L increase in lnCRP	0.94 (0.78, 1.13)	0.5	IVW	Yes
Main	Prins P. B, 2016	27327646	Knee osteoarthritis	5755	24260	5*10^-8	European	NR	Based of summary data from five consortia (the Schizophrenia Working Group of the Psychiatric Genomics Consortium, the Autism Spectrum Disorder Working Group of the Psychiatric Genomics Consortium, the GERAD1 Consortium, the International Consortium for Blood Pressure Genome-Wide Association Studies, and the PAGE Consortium)	rs10521222, rs10745954, rs1183910, rs12037222, rs12239046, rs1260326, rs13233571, rs1800961, rs2794520, rs2847281, rs340029, rs4129267, rs4420065, rs4420638, rs4705952, rs6734238, rs6901250, rs9987289	0.05	OR	Per 1 mg/L increase in lnCRP	1.17 (1.01, 1.36)	0.04	IVW	No
Main	Prins P. B, 2016	27327646	Psoriatic arthritis	1946	6880	SNPs in CRP gene	European	NR	Based of summary data from five consortia (the Schizophrenia Working Group of the Psychiatric Genomics Consortium, the Autism Spectrum Disorder Working Group of the Psychiatric Genomics Consortium, the GERAD1 Consortium, the International Consortium for Blood Pressure Genome-Wide Association Studies, and the PAGE Consortium)	rs1130864, rs1205, rs1800947, rs3093077	0.02	OR	Per 1 mg/L increase in lnCRP	1.45 (1.04, 2.04)	0.03	IVW	Yes
Main	Prins P. B, 2016	27327646	Psoriatic arthritis	1946	6880	5*10^-8	European	NR	Based of summary data from five consortia (the Schizophrenia Working Group of the Psychiatric Genomics Consortium, the Autism Spectrum Disorder Working Group of the Psychiatric Genomics Consortium, the GERAD1 Consortium, the International Consortium for Blood Pressure Genome-Wide Association Studies, and the PAGE Consortium)	16 SNPs	0.05	OR	Per 1 mg/L increase in lnCRP	1.42 (1.05, 1.94)	0.02	IVW	No
Main	Prins P. B, 2016	27327646	Psoriatic arthritis	1946	6880	5*10^-8	European	NR	Based of summary data from five consortia (the Schizophrenia Working Group of the Psychiatric Genomics Consortium, the Autism Spectrum Disorder Working Group of the Psychiatric Genomics Consortium, the GERAD1 Consortium, the International Consortium for Blood Pressure Genome-Wide Association Studies, and the PAGE Consortium)	rs10521222, rs10745954, rs1183910, rs12037222, rs12239046, rs1260326, rs13233571, rs1800961, rs2794520, rs2847281, rs340029, rs4129267, rs4420065, rs4705952, rs6734238, rs6901250, rs9987289	0.05	OR	Per 1 mg/L increase in lnCRP	1.36 (1.00, 1.84)	0.049	IVW	No
Main	Ligthart S, 2018	30388399	Rheumatoid Arthritis	19234	58284	lead variant at the CRP locus	European	NR	18 studies of Europeans and 4 studies of Asians	rs2794520	0.014	OR	Per unit increase in lnCRP	0.946 (0.827, 1.084)	0.429	Single SNP	No
Main	Ligthart S, 2018	30388399	Rheumatoid Arthritis	19234	58284	5*10^-8; 48 lead SNPs from HapMap GWAS and 4 SNPs from 1KG GWAS	European	NR	18 studies of Europeans and 4 studies of Asians	52 SNPs	6.2% in HamPam and 6.5% in 1KG GWAS	OR	Per unit increase in lnCRP	1.194 (0.688, 2.070)	0.528	IVW	No
Sensitivity	Ligthart S, 2018	30388399	Rheumatoid Arthritis	19234	58284	5*10^-8; 48 lead SNPs from HapMap GWAS and 4 SNPs from 1KG GWAS	European	NR	18 studies of Europeans and 4 studies of Asians	52 SNPs	6.2% in HamPam and 6.5% in 1KG GWAS	OR	Per unit increase in lnCRP	0.013 (-0.036, 0.062)	0.625	MR-Egger intercept	No
Sensitivity	Ligthart S, 2018	30388399	Rheumatoid Arthritis	19234	58284	5*10^-8; 48 lead SNPs from HapMap GWAS and 4 SNPs from 1KG GWAS	European	NR	18 studies of Europeans and 4 studies of Asians	52 SNPs	6.2% in HamPam and 6.5% in 1KG GWAS	OR	Per unit increase in lnCRP	1.017 (0.437, 2.367)	0.969	MR Egger	No
Sensitivity	Ligthart S, 2018	30388399	Rheumatoid Arthritis	19234	58284	5*10^-8; 48 lead SNPs from HapMap GWAS and 4 SNPs from 1KG GWAS	European	NR	18 studies of Europeans and 4 studies of Asians	52 SNPs	6.2% in HamPam and 6.5% in 1KG GWAS	OR	Per unit increase in lnCRP	0.965 (0.859, 1.083)	0.545	WM	No
Sensitivity	Ligthart S, 2018	30388399	Rheumatoid Arthritis	19234	58284	5*10^-8; 48 lead SNPs from HapMap GWAS and 4 SNPs from 1KG GWAS	European	NR	18 studies of Europeans and 4 studies of Asians	52 SNPs	6.2% in HamPam and 6.5% in 1KG GWAS	OR	Per unit increase in lnCRP	0.954 (0.848, 1.073)	0.426	penalized WM	No
Main	Prins P. B, 2016	27327646	Rheumatoid Arthritis	5538	25702	SNPs in CRP gene	European	NR	Based of summary data from five consortia (the Schizophrenia Working Group of the Psychiatric Genomics Consortium, the Autism Spectrum Disorder Working Group of the Psychiatric Genomics Consortium, the GERAD1 Consortium, the International Consortium for Blood Pressure Genome-Wide Association Studies, and the PAGE Consortium)	rs1130864, rs1205, rs1800947, rs3093077	0.02	OR	Per 1 mg/L increase in lnCRP	0.94 (0.77, 1.15)	0.55	IVW	Yes
Main	Prins P. B, 2016	27327646	Rheumatoid Arthritis	5538	25702	5*10^-8	European	NR	Based of summary data from five consortia (the Schizophrenia Working Group of the Psychiatric Genomics Consortium, the Autism Spectrum Disorder Working Group of the Psychiatric Genomics Consortium, the GERAD1 Consortium, the International Consortium for Blood Pressure Genome-Wide Association Studies, and the PAGE Consortium)	13 SNPs	0.05	OR	Per 1 mg/L increase in lnCRP	0.83 (0.71, 0.97)	0.02	IVW	No
Main	Prins P. B, 2016	27327646	Rheumatoid Arthritis	5538	25702	5*10^-8	European	NR	Based of summary data from five consortia (the Schizophrenia Working Group of the Psychiatric Genomics Consortium, the Autism Spectrum Disorder Working Group of the Psychiatric Genomics Consortium, the GERAD1 Consortium, the International Consortium for Blood Pressure Genome-Wide Association Studies, and the PAGE Consortium)	rs10521222, rs10745954, rs1183910, rs12037222, rs12239046, rs1260326, rs13233571, rs1800961, rs2794520, rs2847281, rs340029, rs4129267, rs4420065, rs4420638, rs4705952, rs6734238, rs6901250, rs9987289	0.05	OR	Per 1 mg/L increase in lnCRP	0.93 (0.80, 1.08)	0.35	IVW	No
Main	Ligthart S, 2018	30388399	SBP (mmHg)	NA	317754	5*10^-8; 48 lead SNPs from HapMap GWAS and 4 SNPs from 1KG GWAS	European	NR	UK Biobank	rs2794520	0.014	MD	Per unit increase in lnCRP	-0.007 (-0.034, 0.02)	0.63	Single SNP	No
Main	Ligthart S, 2018	30388399	SBP (mmHg)	NA	317754	lead variant at the CRP locus	European	NR	UK Biobank	52 SNPs	6.2% in HamPam and 6.5% in 1KG GWAS	MD	Per unit increase in lnCRP	-0.014 (-0.041, 0.013)	0.288	IVW	No
Sensitivity	Ligthart S, 2018	30388399	SBP (mmHg)	NA	317754	lead variant at the CRP locus	European	NR	UK Biobank	52 SNPs	6.2% in HamPam and 6.5% in 1KG GWAS	beta	Per unit increase in lnCRP	-0.03 (-0.032, -0.028)	0.011	MR-Egger intercept	No
Sensitivity	Ligthart S, 2018	30388399	SBP (mmHg)	NA	317754	lead variant at the CRP locus	European	NR	UK Biobank	52 SNPs	6.2% in HamPam and 6.5% in 1KG GWAS	MD	Per unit increase in lnCRP	0.022 (-0.015, 0.059)	0.249	MR Egger	No
Sensitivity	Ligthart S, 2018	30388399	SBP (mmHg)	NA	317754	lead variant at the CRP locus	European	NR	UK Biobank	52 SNPs	6.2% in HamPam and 6.5% in 1KG GWAS	MD	Per unit increase in lnCRP	-0.003 (-0.023, 0.017)	0.791	WM	No
Sensitivity	Ligthart S, 2018	30388399	SBP (mmHg)	NA	317754	lead variant at the CRP locus	European	NR	UK Biobank	52 SNPs	6.2% in HamPam and 6.5% in 1KG GWAS	MD	Per unit increase in lnCRP	-0.007 (-0.027, 0.013)	0.499	penalized WM	No
Main	Prins P. B, 2016	27327646	SBP (mmHg)	NA	69372	5*10^-8	European	NR	Based of summary data from five consortia (the Schizophrenia Working Group of the Psychiatric Genomics Consortium, the Autism Spectrum Disorder Working Group of the Psychiatric Genomics Consortium, the GERAD1 Consortium, the International Consortium for Blood Pressure Genome-Wide Association Studies, and the PAGE Consortium)	rs10521222, rs10745954, rs1183910, rs12037222, rs12239046, rs1260326, rs13233571, rs1800961, rs2794520, rs2847281, rs340029, rs4129267, rs4420065, rs4420638, rs4705952, rs6734238, rs6901250, rs9987289	0.05	MD	Per 1 mg/L increase in lnCRP	0.72 (0.11, 1.34)	0.02	IVW	No
Main	Prins P. B, 2016	27327646	SBP (mmHg)	NA	69372	SNPs in CRP gene	European	NR	Based of summary data from five consortia (the Schizophrenia Working Group of the Psychiatric Genomics Consortium, the Autism Spectrum Disorder Working Group of the Psychiatric Genomics Consortium, the GERAD1 Consortium, the International Consortium for Blood Pressure Genome-Wide Association Studies, and the PAGE Consortium)	rs1130864, rs1205, rs1800947, rs3093077	0.02	MD	Per 1 mg/L increase in lnCRP	1.23 (0.45, 2.01)	0.002	IVW	Yes
Main	Timpson N, 2005	16325697	SBP (mmHg)	NA	3206	SNPs in CRP gene (4 haplotypes)	NR (British)	NR	British Women’s Heart and Health Study	rs2794521, rs1800947, rs1130864, rs1205	NR	MD	Per doubling of CRP	-0.9 (-5.3, 3.5)	NR	1SMR, IPD, IV regression	Yes
Main	Smith GD, 2005	15731495	SBP (mmHg)	NA	2963	SNPs in CRP gene	NR (British)	NR	British Women’s Heart and Health Study (excluding women who were on nonsteroidal anti-inflammatory drugs, corticosteroids, or antibiotics at the time of blood sampling, or with a CRP level >10 mg/L)	rs1800947	NR	MD	Per doubling of CRP	0.08 (-6.52, 6.69)	NR	1SMR, IPD, IV regression	Yes
Main	Ligthart S, 2018	30388399	Schizophrenia	35476	82315	lead variant at the CRP locus	European	NR	PGC	rs2794520	0.014	OR	Per unit increase in lnCRP	0.886 (0.835, 0.94)	0.046	Single SNP	No
Main	Ligthart S, 2018	30388399	Schizophrenia	35476	82315	5*10^-8; 48 lead SNPs from HapMap GWAS and 4 SNPs from 1KG GWAS	European	NR	PGC	52 SNPs	6.2% in HamPam and 6.5% in 1KG GWAS	OR	Per unit increase in lnCRP	0.885 (0.810, 0.967)	0.0066	IVW	No
Sensitivity	Ligthart S, 2018	30388399	Schizophrenia	35476	82315	5*10^-8; 48 lead SNPs from HapMap GWAS and 4 SNPs from 1KG GWAS	European	NR	PGC	52 SNPs	6.2% in HamPam and 6.5% in 1KG GWAS	beta	Per unit increase in lnCRP	-0.003 (-0.011, 0.005)	0.479	MR-Egger intercept	No
Sensitivity	Ligthart S, 2018	30388399	Schizophrenia	35476	82315	5*10^-8; 48 lead SNPs from HapMap GWAS and 4 SNPs from 1KG GWAS	European	NR	PGC	52 SNPs	6.2% in HamPam and 6.5% in 1KG GWAS	OR	Per unit increase in lnCRP	0.917 (0.805, 1.043)	0.194	MR Egger	No
Sensitivity	Ligthart S, 2018	30388399	Schizophrenia	35476	82315	5*10^-8; 48 lead SNPs from HapMap GWAS and 4 SNPs from 1KG GWAS	European	NR	PGC	52 SNPs	6.2% in HamPam and 6.5% in 1KG GWAS	OR	Per unit increase in lnCRP	0.886 (0.814, 0.964)	0.005	WM	No
Sensitivity	Ligthart S, 2018	30388399	Schizophrenia	35476	82315	5*10^-8; 48 lead SNPs from HapMap GWAS and 4 SNPs from 1KG GWAS	European	NR	PGC	52 SNPs	6.2% in HamPam and 6.5% in 1KG GWAS	OR	Per unit increase in lnCRP	0.886 (0.816, 0.962)	0.004	penalized WM	No
Main	Hartwig FP, 2017	29094161	Schizophrenia	35476	82315	SNPs in CRP gene	European	NR	Psychiatric Genomics Consortium	rs1130864, rs1205, rs1800947, rs3093077	NR	OR	Per 2-fold increase in lnCRP	0.93 (0.86, 1.00)	0.04	2SMR, PSD, weighted generalized linear regression	Yes
Sensitivity	Hartwig FP, 2017	29094161	Schizophrenia	35476	82315	SNPs in CRP gene	European	NR	Psychiatric Genomics Consortium	rs1130864, rs1205, rs1800947, rs3093077	NR	OR	Per 2-fold increase in lnCRP	NR	0.06 to 0.69	leave-one-out	Yes
Main	Hartwig FP, 2017	29094161	Schizophrenia	35476	82315	5*10^-8	European	NR	Psychiatric Genomics Consortium	rs10521222, rs10745954, rs1183910, rs12037222, rs12239046, rs1260326, rs13233571, rs1800961, rs2794520, rs2847281, rs340029, rs4129267, rs4420065, rs4420638, rs4705952, rs6734238, rs6901250, rs9987289	NR	OR	Per 2-fold increase in lnCRP	0.90 (0.86, 0.95)	<.001	IVW (FE)	No
Sensitivity	Hartwig FP, 2017	29094161	Schizophrenia	35476	82315	5*10^-8	European	NR	Psychiatric Genomics Consortium	rs10521222, rs10745954, rs1183910, rs12037222, rs12239046, rs1260326, rs13233571, rs1800961, rs2794520, rs2847281, rs340029, rs4129267, rs4420065, rs4420638, rs4705952, rs6734238, rs6901250, rs9987289	NR	OR	Per 2-fold increase in lnCRP	0.90 (0.84, 0.97)	0.005	IVW (RE)	No
Sensitivity	Hartwig FP, 2017	29094161	Schizophrenia	35476	82315	5*10^-8	European	NR	Psychiatric Genomics Consortium	rs10521222, rs10745954, rs1183910, rs12037222, rs12239046, rs1260326, rs13233571, rs1800961, rs2794520, rs2847281, rs340029, rs4129267, rs4420065, rs4420638, rs4705952, rs6734238, rs6901250, rs9987289	NR	Odds	Per 2-fold increase in lnCRP	1.00 (0.99, 1.00)	0.42	MR-Egger intercept (FE)	No
Sensitivity	Hartwig FP, 2017	29094161	Schizophrenia	35476	82315	5*10^-8	European	NR	Psychiatric Genomics Consortium	rs10521222, rs10745954, rs1183910, rs12037222, rs12239046, rs1260326, rs13233571, rs1800961, rs2794520, rs2847281, rs340029, rs4129267, rs4420065, rs4420638, rs4705952, rs6734238, rs6901250, rs9987289	NR	OR	Per 2-fold increase in lnCRP	0.93 (0.85, 1.01)	0.09	MR-Egger (FE)	No
Sensitivity	Hartwig FP, 2017	29094161	Schizophrenia	35476	82315	5*10^-8	European	NR	Psychiatric Genomics Consortium	rs10521222, rs10745954, rs1183910, rs12037222, rs12239046, rs1260326, rs13233571, rs1800961, rs2794520, rs2847281, rs340029, rs4129267, rs4420065, rs4420638, rs4705952, rs6734238, rs6901250, rs9987289	NR	Odds	Per 2-fold increase in lnCRP	1.00 (0.99, 1.01)	0.57	MR-Egger intercept (RE)	No
Sensitivity	Hartwig FP, 2017	29094161	Schizophrenia	35476	82315	5*10^-8	European	NR	Psychiatric Genomics Consortium	rs10521222, rs10745954, rs1183910, rs12037222, rs12239046, rs1260326, rs13233571, rs1800961, rs2794520, rs2847281, rs340029, rs4129267, rs4420065, rs4420638, rs4705952, rs6734238, rs6901250, rs9987289	NR	OR	Per 2-fold increase in lnCRP	0.93 (0.82, 1.05)	0.21	MR-Egger (RE)	No
Sensitivity	Hartwig FP, 2017	29094161	Schizophrenia	35476	82315	5*10^-8	European	NR	Psychiatric Genomics Consortium	rs10521222, rs10745954, rs1183910, rs12037222, rs12239046, rs1260326, rs13233571, rs1800961, rs2794520, rs2847281, rs340029, rs4129267, rs4420065, rs4420638, rs4705952, rs6734238, rs6901250, rs9987289	NR	OR	Per 2-fold increase in lnCRP	0.91 (0.85, 0.98)	0.02	WM	No
Main	Prins P. B, 2016	27327646	Schizophrenia	34241	79845	SNPs in CRP gene	European	NR	Based of summary data from five consortia (the Schizophrenia Working Group of the Psychiatric Genomics Consortium, the Autism Spectrum Disorder Working Group of the Psychiatric Genomics Consortium, the GERAD1 Consortium, the International Consortium for Blood Pressure Genome-Wide Association Studies, and the PAGE Consortium)	rs1130864, rs1205, rs3093077	0.02	OR	Per 1 mg/L increase in lnCRP	0.90 (0.82, 0.99)	0.03	IVW	Yes
Main	Prins P. B, 2016	27327646	Schizophrenia	34241	79845	5*10^-8	European	NR	Based of summary data from five consortia (the Schizophrenia Working Group of the Psychiatric Genomics Consortium, the Autism Spectrum Disorder Working Group of the Psychiatric Genomics Consortium, the GERAD1 Consortium, the International Consortium for Blood Pressure Genome-Wide Association Studies, and the PAGE Consortium)	rs10521222, rs10745954, rs12037222, rs12239046, rs1260326, rs13233571, rs1800961, rs2794520, rs2847281, rs340029, rs4129267, rs4420065, rs4705952, rs6734238, rs6901250	0.05	OR	Per 1 mg/L increase in lnCRP	0.86 (0.79, 0.94)	0.001	IVW	No
Main	Prins P. B, 2016	27327646	Schizophrenia	25629	56605	5*10^-8	European	NR	Data retrieved from the Psychiatric Genomics Consortium (PGC) schizophrenia dataset (consisted of 36 cohorts)	rs10521222, rs10745954, rs1183910, rs12037222, rs12239046, rs1260326, rs13233571, rs1800961, rs2794520, rs2847281, rs340029, rs4129267, rs4420065, rs4420638, rs4705952, rs6734238, rs6901250, rs9987289	0.05	OR	Per 1 mg/L increase in lnCRP	0.96 (0.94, 0.98)	1.7e-06	IVW	No
Main	Wium-Andersen, 2014b	23996346	Schizophrenia	70	78810	SNPs in CRP gene	White Danish	NR	Copenhagen General Population Study, Copenhagen City Heart Study	rs1130864, rs1205, rs3091244, rs3093077	0.02	OR	Per doubling of CRP	1.40 (0.46, 4.25)	NR	1SMR, IPD, Multiplicative GMM	Yes
Main	Prins P. B, 2016	27327646	Serum albumin level (gr/dl)	NA	53189	SNPs in CRP gene	European	NR	Based of summary data from five consortia (the Schizophrenia Working Group of the Psychiatric Genomics Consortium, the Autism Spectrum Disorder Working Group of the Psychiatric Genomics Consortium, the GERAD1 Consortium, the International Consortium for Blood Pressure Genome-Wide Association Studies, and the PAGE Consortium)	rs1130864, rs1205, rs1800947, rs3093077	0.02	MD	Per 1 mg/L increase in lnCRP	-0.002 (-0.02, 0.01)	0.77	IVW	Yes
Main	Prins P. B, 2016	27327646	Serum albumin level (gr/dl)	NA	53189	5*10^-8	European	NR	Based of summary data from five consortia (the Schizophrenia Working Group of the Psychiatric Genomics Consortium, the Autism Spectrum Disorder Working Group of the Psychiatric Genomics Consortium, the GERAD1 Consortium, the International Consortium for Blood Pressure Genome-Wide Association Studies, and the PAGE Consortium)	12 SNPs	0.05	MD	Per 1 mg/L increase in lnCRP	-0.017 (-0.03, -0.004)	0.01	IVW	No
Main	Prins P. B, 2016	27327646	Serum albumin level (gr/dl)	NA	53189	5*10^-8	European	NR	Based of summary data from five consortia (the Schizophrenia Working Group of the Psychiatric Genomics Consortium, the Autism Spectrum Disorder Working Group of the Psychiatric Genomics Consortium, the GERAD1 Consortium, the International Consortium for Blood Pressure Genome-Wide Association Studies, and the PAGE Consortium)	rs10521222, rs10745954, rs1183910, rs12037222, rs12239046, rs1260326, rs13233571, rs1800961, rs2794520, rs2847281, rs340029, rs4129267, rs4420065, rs4420638, rs4705952, rs6734238, rs6901250, rs9987289	0.05	MD	Per 1 mg/L increase in lnCRP	0.011 (0.0004, 0.02)	0.041	IVW	No
Main	Prins P. B, 2016	27327646	Serum protein level (gr/dl)	NA	25537	SNPs in CRP gene	European	NR	Based of summary data from five consortia (the Schizophrenia Working Group of the Psychiatric Genomics Consortium, the Autism Spectrum Disorder Working Group of the Psychiatric Genomics Consortium, the GERAD1 Consortium, the International Consortium for Blood Pressure Genome-Wide Association Studies, and the PAGE Consortium)	rs1130864, rs1205, rs1800947, rs3093077	0.02	MD	Per 1 mg/L increase in lnCRP	0.008 (-0.02, 0.04)	0.64	IVW	Yes
Main	Prins P. B, 2016	27327646	Serum protein level (gr/dl)	NA	25537	5*10^-8	European	NR	Based of summary data from five consortia (the Schizophrenia Working Group of the Psychiatric Genomics Consortium, the Autism Spectrum Disorder Working Group of the Psychiatric Genomics Consortium, the GERAD1 Consortium, the International Consortium for Blood Pressure Genome-Wide Association Studies, and the PAGE Consortium)	17 SNPs	0.05	MD	Per 1 mg/L increase in lnCRP	0.021 (-0.002, 0.05)	0.07	IVW	No
Main	Prins P. B, 2016	27327646	Serum protein level (gr/dl)	NA	25537	5*10^-8	European	NR	Based of summary data from five consortia (the Schizophrenia Working Group of the Psychiatric Genomics Consortium, the Autism Spectrum Disorder Working Group of the Psychiatric Genomics Consortium, the GERAD1 Consortium, the International Consortium for Blood Pressure Genome-Wide Association Studies, and the PAGE Consortium)	rs10521222, rs10745954, rs1183910, rs12037222, rs12239046, rs1260326, rs13233571, rs1800961, rs2794520, rs2847281, rs340029, rs4129267, rs4420065, rs4420638, rs4705952, rs6734238, rs6901250, rs9987289	0.05	MD	Per 1 mg/L increase in lnCRP	0.031 (0.008, 0.05)	0.009	IVW	No
Main	Prins P. B, 2016	27327646	Systemic sclerosis	2356	7518	SNPs in CRP gene	European	NR	Based of summary data from five consortia (the Schizophrenia Working Group of the Psychiatric Genomics Consortium, the Autism Spectrum Disorder Working Group of the Psychiatric Genomics Consortium, the GERAD1 Consortium, the International Consortium for Blood Pressure Genome-Wide Association Studies, and the PAGE Consortium)	rs1130864, rs1205, rs3093077	0.02	OR	Per 1 mg/L increase in lnCRP	1.07 (0.78, 1.45)	0.68	IVW	Yes
Main	Prins P. B, 2016	27327646	Systemic sclerosis	2356	7518	5*10^-8	European	NR	Based of summary data from five consortia (the Schizophrenia Working Group of the Psychiatric Genomics Consortium, the Autism Spectrum Disorder Working Group of the Psychiatric Genomics Consortium, the GERAD1 Consortium, the International Consortium for Blood Pressure Genome-Wide Association Studies, and the PAGE Consortium)	rs10521222, rs1260326, rs13233571, rs1800961, rs2794520, rs2847281, rs340029, rs4129267, rs4420065, rs6734238, rs6901250	0.05	OR	Per 1 mg/L increase in lnCRP	0.84 (0.62, 1.14)	0.28	IVW	No
Main	Rode L, 2014	24762112	Telomere length in base pairs	NA	45069	Previousely associated with CRP and BMI	White Danish	NR	Copenhagen General Population Study	rs3091244	NR	MD	Per doubling of CRP	-66 (-124, -7)	NR	1SMR, IPD, IV regression	Yes
Main	Cheng L, 2018	30619477	Type 2 diabetes	12171	69033	5*10^-8; Previousely associated with CRP	European	SNPS associated with T2D (p<5*10^-2); SNPs in LD	DIAGRAM consortium	rs6700896, rs4537545, rs7553007, rs1183910	NR	OR	NR	1.114 (1.059, 1.172)	0.024	penalized robust IVW	No
Sensitivity	Cheng L, 2018	30619477	Type 2 diabetes	12171	69033	5*10^-8; Previousely associated with CRP	European	SNPS associated with T2D (p<5*10^-2); SNPs in LD	DIAGRAM consortium	rs6700896, rs4537545, rs7553007, rs1183910	NR	beta	NR	0.017 (0.001, 0.033)	0.039	MR-Egger intercept	No
Main	Noordam R, 2018	29753585	Type 2 diabetes	12171	69033	5*10^-8; SNPs specifically linked to hsCRP serum levels	European	SNPs that did not attain a genome-wide association in the fixed-effects meta-analysis of the discovery and replication panels	DIAGRAM consortium	rs2794520, rs4420065, rs1260326, rs10521222, rs10745954, rs12037222	NR	OR	Per unit increase in lnCRP	1.08 (0.78, 1.48)	NR	IVW	No
Sensitivity	Noordam R, 2018	29753585	Type 2 diabetes	12171	69033	5*10^-8; SNPs specifically linked to hsCRP serum levels	European	SNPs that did not attain a genome-wide association in the fixed-effects meta-analysis of the discovery and replication panels	DIAGRAM consortium	rs2794520, rs4420065, rs1260326, rs10521222, rs10745954, rs12037222	NR	beta	Per unit increase in lnCRP	-0.02 (-0.09, 0.05)	NR	MR-Egger intercept	No
Sensitivity	Noordam R, 2018	29753585	Type 2 diabetes	12171	69033	5*10^-8; SNPs specifically linked to hsCRP serum levels	European	SNPs that did not attain a genome-wide association in the fixed-effects meta-analysis of the discovery and replication panels	DIAGRAM consortium	rs2794520, rs4420065, rs1260326, rs10521222, rs10745954, rs12037222	NR	OR	Per unit increase in lnCRP	1.26 (0.87, 1.83)	NR	MR-Egger	No
Sensitivity	Noordam R, 2018	29753585	Type 2 diabetes	12171	69033	5*10^-8; SNPs specifically linked to hsCRP serum levels	European	SNPs that did not attain a genome-wide association in the fixed-effects meta-analysis of the discovery and replication panels	DIAGRAM consortium	rs2794520, rs4420065, rs1260326, rs10521222, rs10745954, rs12037222	NR	OR	Per unit increase in lnCRP	1.12 (0.87, 1.45)	NR	WM	No
Main	Noordam R, 2018	29753585	Type 2 diabetes	12171	69033	5*10^-8, using genetic instrument variables involved in general inflammation	European	SNPs that did not attain a genome-wide association in the fixed-effects meta-analysis of the discovery and replication panels	DIAGRAM consortium	rs4420638, rs1183910, rs4129267, rs6734238, rs12239046, rs9987289, rs13233571, rs1800961, rs340029	NR	OR	Per unit increase in lnCRP	1.21 (0.80, 1.82)	NR	IVW	No
Sensitivity	Noordam R, 2018	29753585	Type 2 diabetes	12171	69033	5*10^-8, using genetic instrument variables involved in general inflammation	European	SNPs that did not attain a genome-wide association in the fixed-effects meta-analysis of the discovery and replication panels	DIAGRAM consortium	rs4420638, rs1183910, rs4129267, rs6734238, rs12239046, rs9987289, rs13233571, rs1800961, rs340029	NR	beta	Per unit increase in lnCRP	-0.01 (-0.09, 0.07)	NR	MR-Egger intercept	No
Sensitivity	Noordam R, 2018	29753585	Type 2 diabetes	12171	69033	5*10^-8, using genetic instrument variables involved in general inflammation	European	SNPs that did not attain a genome-wide association in the fixed-effects meta-analysis of the discovery and replication panels	DIAGRAM consortium	rs4420638, rs1183910, rs4129267, rs6734238, rs12239046, rs9987289, rs13233571, rs1800961, rs340029	NR	OR	Per unit increase in lnCRP	1.30 (1.02, 1.67)	NR	MR-Egger	No
Sensitivity	Noordam R, 2018	29753585	Type 2 diabetes	12171	69033	5*10^-8, using genetic instrument variables involved in general inflammation	European	SNPs that did not attain a genome-wide association in the fixed-effects meta-analysis of the discovery and replication panels	DIAGRAM consortium	rs4420638, rs1183910, rs4129267, rs6734238, rs12239046, rs9987289, rs13233571, rs1800961, rs340029	NR	OR	Per unit increase in lnCRP	1.66 (1.23, 2.22)	NR	WM	No
Main	Noordam R, 2018	29753585	Type 2 diabetes	12171	69033	5*10^-8	European	SNPs that did not attain a genome-wide association in the fixed-effects meta-analysis of the discovery and replication panels	DIAGRAM consortium	rs2794520, rs4420638, rs1183910, rs4420065, rs4129267, rs1260326, rs6734238, rs12239046, rs10521222, rs10745954, rs12037222, rs9987289, rs13233571, rs1800961, rs340029	<5%	OR	Per unit increase in lnCRP	1.15, (0.93, 1.42)	NR	IVW	No
Sensitivity	Noordam R, 2018	29753585	Type 2 diabetes	12171	69033	5*10^-8	European	SNPs that did not attain a genome-wide association in the fixed-effects meta-analysis of the discovery and replication panels	DIAGRAM consortium	rs2794520, rs4420638, rs1183910, rs4420065, rs4129267, rs1260326, rs6734238, rs12239046, rs10521222, rs10745954, rs12037222, rs9987289, rs13233571, rs1800961, rs340029	<5%	beta	Per unit increase in lnCRP	-0.01 (-0.06, 0.03)	NR	MR-Egger intercept	No
Sensitivity	Noordam R, 2018	29753585	Type 2 diabetes	12171	69033	5*10^-8	European	SNPs that did not attain a genome-wide association in the fixed-effects meta-analysis of the discovery and replication panels	DIAGRAM consortium	rs2794520, rs4420638, rs1183910, rs4420065, rs4129267, rs1260326, rs6734238, rs12239046, rs10521222, rs10745954, rs12037222, rs9987289, rs13233571, rs1800961, rs340029	<5%	OR	Per unit increase in lnCRP	1.29 (1.08, 1.49)	NR	MR-Egger	No
Sensitivity	Noordam R, 2018	29753585	Type 2 diabetes	12171	69033	5*10^-8	European	SNPs that did not attain a genome-wide association in the fixed-effects meta-analysis of the discovery and replication panels	DIAGRAM consortium	rs2794520, rs4420638, rs1183910, rs4420065, rs4129267, rs1260326, rs6734238, rs12239046, rs10521222, rs10745954, rs12037222, rs9987289, rs13233571, rs1800961, rs340029	<5%	OR	Per unit increase in lnCRP	1.21 (1.02, 1.39)	NR	WM	No
Main	Prins P. B, 2016	27327646	Type 2 diabetes	6698	22570	SNPs in CRP gene	European	NR	Based of summary data from five consortia (the Schizophrenia Working Group of the Psychiatric Genomics Consortium, the Autism Spectrum Disorder Working Group of the Psychiatric Genomics Consortium, the GERAD1 Consortium, the International Consortium for Blood Pressure Genome-Wide Association Studies, and the PAGE Consortium)	rs1130864, rs1205, rs1800947, rs3093077	0.02	OR	Per 1 mg/L increase in lnCRP	1.11 (0.94, 1.32)	0.23	IVW	Yes
Main	Prins P. B, 2016	27327646	Type 2 diabetes	6698	22570	5*10^-8	European	NR	Based of summary data from five consortia (the Schizophrenia Working Group of the Psychiatric Genomics Consortium, the Autism Spectrum Disorder Working Group of the Psychiatric Genomics Consortium, the GERAD1 Consortium, the International Consortium for Blood Pressure Genome-Wide Association Studies, and the PAGE Consortium)	rs10521222, rs10745954, rs1183910, rs12037222, rs12239046, rs1260326, rs13233571, rs1800961, rs2794520, rs2847281, rs340029, rs4129267, rs4420065, rs4420638, rs4705952, rs6734238, rs6901250, rs9987289	0.05	OR	Per 1 mg/L increase in lnCRP	1.090 (0.95, 1.24)	0.21	IVW	No
Main	Prins P. B, 2016	27327646	Type 2 diabetes	6698	22570	5*10^-8	European	NR	Based of summary data from five consortia (the Schizophrenia Working Group of the Psychiatric Genomics Consortium, the Autism Spectrum Disorder Working Group of the Psychiatric Genomics Consortium, the GERAD1 Consortium, the International Consortium for Blood Pressure Genome-Wide Association Studies, and the PAGE Consortium)	17 SNPs	0.05	OR	Per 1 mg/L increase in lnCRP	0.95 (0.82, 1.10)	0.52	IVW	No
Main	Rafiq, 2008	18853133	Type 2 diabetes	4549	10128	Previousely associated with CRP	NR	MAF<1%; SNPs not in Hardy-Weinberg equilibrium	Wellcome Trust Case Control Consortium, Diabetes Genetics Initiative, Finland-United States Investigation of NIDDM Genetics	rs12093699	NR	RR	Per allele effect	1.34 (1.23, 1.39)	NR	1 sample PSD Meta-analysis using genotype as a proxy for exposure, without further estimation	No
Main	Bochud M, 2009	19584180	Waist (cm), men	NA	2526	top hits of SNPs in CRP and LEPR genes	NR	MAF<1%	Caucasian population-based study, Men only	rs7553007, rs1805096	NR	MD	Per unit increase in log2 CRP	0.59 (-2.19, 3.38)	0.67	1SMR, IPD, IV regression	No
Main	Bochud M, 2009	19584180	Waist (cm), women	NA	2836	top hits of SNPs in CRP and LEPR genes	NR	MAF<1%	Caucasian population-based study, Women only	rs7553007, rs1805096	NR	MD	Per unit increase in log2 CRP	2.03 (0.42, 3.63)	0.01	1SMR, IPD, IV regression	No
Abbreviations: 1SMR, one-sample Mendelian Randomization; 2SMR, two-sample Mendelian Randomization; BMI, body mass index; CAD, Coronary artery disease; CRP, c-reactive protein; DBP diastolic blood pressure; GLSR, Generalized least squares regression; GMM, Generalized mixed models; GMR, Geometric Means Ratio; IBD, irritable bowel syndrome; IPD, individual participant data; IV, Instrumental variable…
